# Supplementary material for: Citizens at the forefront of the constitutional debate: Voluntary citizen participation determinants and emergent content in Chile
Source: PLoS One. 2022 Jun 6;17(6):e0267443. doi: 10.1371/journal.pone.0267443 (PMC9170096; doi:10.1371/journal.pone.0267443)
Supplement: S1 Dataset — (CSV) [file pone.0267443.s001.csv]

comuna_nombre	cabildos	poblacion	edu_sup	www	grupo	organizaciones	HMJ	ruralidad	densidad	Mujeres	hogar_pareja_con	hogar_mono	votos_bachellet	funcionarios	votos_pob	alcaldes	militantes_total	alcaldes_inc	evas	idse	primario
ALGARROBO	3	11548	0.298146865258053	0.0164156739727385	2	106	0.329840665050225	0.211189114858508	59.51	0.513335642535504	0.219791050660359	0.0967869110979696	0.388460248238846	0.00935226879113266	0.552395070879274	3	0.0695358503636993	False	0.0679909081925091	0.652	0.0277732924269336
ALHUÉ	0	5304	0.147247360482655	-0.00401788239670763	NA	76	0.419117647058824	0.567970204841713	6.78	0.445701357466063	0.308930425752856	0.103322949117342	0.574128517429651	0.00641025641025641	0.379019420566699	3	0.0778657616892911	False	0.0397873120645398	0.546	0.439975054568132
ALTO BIOBÍO	1	4305	0.0789779326364692	-0.0187375363695771	NA	148	0.480603948896632	1	2.88	0.481068524970964	0.312886888013506	0.12718064153067	0.470163618864293	0.010917537746806	0.422615415904007	3	0.0339140534262485	False	0.247398297067171	0.235	0.201775147928994
ALTO DEL CARMEN	3	4341	0.106196728864317	0.149528905694463	1	185	0.347846118405897	1	1.06	0.441833678875835	0.191873589164786	0.119074492099323	0.560592850915432	0.00299470168164018	0.478814443748695	3	0.0746371803731859	False	0.0567364016736402	0.503	0.362888482632541
ALTO HOSPICIO	14	79590	0.135758261088076	-0.0233599099604413	NA	392	0.545319763789421	0.0229850057670127	195.71	0.504372408594044	0.310111451564026	0.144954375568201	0.424127111289138	0.00120618168111572	0.358503661863961	2	0.0691418519914562	True	0.138232868892319	0.577	0.0408797188527378
ANCUD	8	31810	0.159289531593838	-0.0287870032673834	5	642	0.374693492612386	0.275089123130979	25.1	0.516724300534423	0.273247602765183	0.134022151193042	0.487236403995561	0.00298648223828985	0.444816236972024	3	0.0668657654825527	False	0.0834308797539535	0.593	0.156145399025192
ANDACOLLO	4	8756	0.124828688899041	0.0570287202503838	3	371	0.389447236180905	0.0938065918145599	36.82	0.501827318410233	0.254647887323944	0.14169014084507	0.627444134078212	0.00468250342622202	0.522389420884633	1	0.0896528095020557	True	0.0377543734380578	0.557	0.285172064777328
ANGOL	23	42648	0.192529544175577	-0.0226283598307045	5	747	0.399244982179704	0.0816905110585408	46.31	0.527832489214031	0.279823696572522	0.135591254422084	0.488650888095553	0.00309510410804727	0.507913411385463	1	0.0751031701369349	False	0.20340541335687	0.539	0.131285294782019
ANTOFAGASTA	112	290538	0.32095973676421	0.0866649853235319	7	398	0.48420860610316	0.0214688578589726	12.31	0.499239342185876	0.269121411635793	0.118681692375995	0.368562127178447	0.00152475751880993	0.418642988884718	3	0.0799551177470761	False	0.0925554603367418	0.714	0.0971574910185455
ANTUCO	1	3319	0.141910213919855	-0.0321123488215424	1	74	0.36637541428141	0.49005646943285	2.09	0.526965953600482	0.203897007654836	0.174669450243563	0.633726201269266	0.00692979813196746	0.514339006761483	1	0.0650798433263031	True	0.153286502759659	0.494	0.110429447852761
ARAUCO	6	29023	0.183647452020811	-0.00180881941935232	5	1089	0.410329738483272	0.246490332901233	40.03	0.512386727767633	0.339020835119609	0.124324787790448	0.546525096525097	0.00279088998380595	0.542181285325518	3	0.0417944388932915	True	0.340741326584414	0.52	0.137979883836237
ARICA	83	175916	0.267377612042111	0.0601797937640751	6	2242	0.451448418563405	0.0735666142642887	49.11	0.509896768912435	0.251654114705613	0.151995609354514	0.412460509881713	0.00293321812683326	0.421202799972768	3	0.0965745014666091	False	0.0967756369526503	0.643	0.0850090835056067
AYSÉN	13	18761	0.187783167208571	0.0255879038740895	4	272	0.440541548957945	0.152385324930089	0.8	0.46388785245989	0.292285451439085	0.139834406623735	0.537671615135618	0.00298491551623048	0.431322516970777	3	0.113586695805128	False	0.10111811496323	0.613	0.150820793433653
BUIN	16	76308	0.265175342034911	0.0610355058751809	6	250	0.460947738113959	0.141832446643344	388.84	0.512541280075484	0.350235725510739	0.117129387113672	0.416361416361416	0.00171672694868166	0.512380638788278	3	0.0445562719505163	False	0.0889832657200811	0.639	0.1274654501543
BULNES	9	17531	0.145798870572129	0.00432650294099233	4	707	0.369745023101934	0.372307262829759	51.68	0.520905823968969	0.286112271904165	0.136787853461485	0.549130763416478	0.0033084250755804	0.544444444444444	3	0.0557868917916833	False	0.168972150971052	0.527	0.214250553777997
CABILDO	11	15409	0.123953533649166	0.0114282078435528	4	183	0.395937439158933	0.372137404580153	13.83	0.517035498734506	0.286057692307692	0.142307692307692	0.624480628860191	0.00376403400610033	0.51608229498696	3	0.0639885781037056	False	0.104039900249377	0.567	0.337738048970074
CABO DE HORNOS	7	1574	0.342439644218551	NA	1	26	0.524142312579415	0.0916141541444498	0.13	0.392630241423126	0.414335664335664	0.0821678321678322	0.383360522022838	0.0101651842439644	0.352704257767549	3	0.048284625158831	False	0.0827151335311573	0.781	0.105055292259084
CABRERO	4	23119	0.1454215147714	0.0107540492084979	4	321	0.396297417708378	0.245301508417037	45.53	0.509537609758207	0.313871679092723	0.131261157198362	0.588633176606451	0.00276828582551148	0.534806776071996	3	0.0462822786452701	False	0.237411839011895	0.483	0.0851970181043663
CALAMA	56	131276	0.269965568725433	0.0153067207198459	6	1361	0.475463908102014	0.043709384484496	11.31	0.478031018617264	0.268641323405045	0.123120397681566	0.383407075371447	0.00167585849660258	0.439572292431037	3	0.0677884761875743	True	0.0808419550481627	0.717	0.127283007455523
CALBUCO	7	27270	0.114081408140814	-0.0248141829870126	5	932	0.394756142280895	0.529321759599823	58.99	0.499413274660799	0.30752054305109	0.117988567345481	0.4753367003367	0.00245691235790246	0.404370468702134	1	0.0613861386138614	True	0.0920494751308518	0.474	0.200691792174101
CALDERA	7	13906	0.202214871278585	-0.0265901305963569	3	222	0.427729037825399	0.106839542520666	3.76	0.482309794333381	0.224531867376739	0.124033671190517	0.536339165545088	0.00302027901625198	0.464483863405486	3	0.0998849417517618	True	0.11178934769599	0.643	0.150896414342629
CALERA DE TANGO	4	20437	0.293683025884425	-0.00670210730368001	4	92	0.427117482996526	0.545329237555136	336.67	0.500758428340754	0.377690251793501	0.101139400759601	0.373472322070453	0.0030826442237119	0.583228511530398	3	0.073200567597984	True	0.104267449896337	0.669	0.0902274431392152
CALLE LARGA	2	11678	0.184192498715533	-0.0120943853695351	3	231	0.422332591197123	0.279193635382956	44.74	0.509847576639836	0.337372448979592	0.12797619047619	0.609047127622979	0.00419592395958212	0.574789915966387	1	0.064737112519267	True	0.0604131191234175	0.559	0.218070970767547
CAMARONES	1	1075	0.225116279069767	0.0747526752423064	1	72	0.343255813953488	1	0.2	0.414883720930233	0.0950323974082073	0.127429805615551	0.386521308225966	0.013953488372093	0.272114347357066	3	0.625116279069767	True	0.110406091370558	NA	0.32860824742268
CAMIÑA	1	993	0.0976837865055388	0.324635095235479	1	31	0.381671701913394	1	0.59	0.462235649546828	0.192148760330579	0.0909090909090909	0.320913461538462	0.013091641490433	0.302106027596224	2	0.267875125881168	True	0.179506933744222	NA	0.467105263157895
CANELA	20	7538	0.0891483152029716	0.0160927101863371	2	277	0.303263465110109	0.784449576597383	4.51	0.494958875033165	0.216121495327103	0.126168224299065	0.73342204479929	0.00331652958344388	0.534621769030116	3	0.0733616343857787	False	0.0838559579202913	0.397	0.175283732660782
CAÑETE	14	27056	0.154974866942637	0.00837655796428137	5	1033	0.406453282081609	0.435561861192344	45	0.524874334713187	0.290600568585643	0.131840796019901	0.541162227602906	0.00210674157303371	0.480459519395063	1	0.0582495564754583	False	0.333117380293304	0.405	0.139762139231876
CARAHUE	5	19486	0.104023401416402	0.0722409159574518	4	154	0.379349276403572	0.459788855826845	19.81	0.506517499743406	0.265794110244148	0.125849484017116	0.563774421977647	0.00307913373704198	0.495644451962111	1	0.0392589551472852	False	0.230388480575971	0.342	0.24814314652262
CARTAGENA	13	18488	0.14760926006058	-0.0150557377026032	4	357	0.364668974469926	0.0832087254815727	82.17	0.507193855473821	0.235514259904504	0.105303910181959	0.47902969848107	0.00897879705755084	0.541492757181439	3	0.0831350064906967	False	0.087545172290935	0.542	0.0462538633699243
CASABLANCA	9	21831	0.207411479089368	0.00520526053279497	4	187	0.40914296184325	0.329958685376112	30.25	0.505244835325913	0.307079444570908	0.123605736398816	0.499722016308377	0.00293161101186386	0.540437678401522	2	0.0667399569419633	False	0.0515211350007313	0.601	0.120609567272431
CASTRO	19	35401	0.206321855314822	0.0612970027490231	5	437	0.415101268325754	0.222863925856598	102.89	0.516539080816926	0.29486301369863	0.123835616438356	0.529754886751474	0.00288127454026722	0.438407965612928	1	0.0596028360780769	True	0.0913254537779654	0.603	0.0736264265421101
CATEMU	6	11270	0.117657497781721	0.0562417169975812	3	383	0.398136645962733	0.441848835547935	38.56	0.501330967169476	0.299229922992299	0.12035203520352	0.603119296499087	0.00346051464063886	0.532467532467532	2	0.059094942324756	True	0.043341386631525	0.535	0.362092391304348
CAUQUENES	35	33022	0.14662951971413	0.0271823417073421	5	1058	0.347677306038399	0.181177517865533	19.13	0.528284174186906	0.256301054248412	0.134469035816519	0.511158776364844	0.00284658712373569	0.534255545551281	2	0.056659196899037	True	0.108463752691033	0.461	0.167378470041452
CERRILLOS	25	65696	0.234428275694106	0.0023252324872222	6	384	0.434714442279591	0	4064.24	0.516271919142718	0.302109774874121	0.129873912862553	0.457509850764792	0.00365319045299562	0.486454261436527	1	0.079563443740867	False	0.123368130404243	0.677	0.00740623599799689
CERRO NAVIA	17	108144	0.128818982097943	0.0229562268911899	6	535	0.430426098535286	0	14390.82	0.509505844059772	0.265719608756404	0.126377891631734	0.53808828894564	0.0023394732948661	0.47294907299566	2	0.0807534398579672	True	0.155286763397962	0.562	0.00592607144026455
CHAITÉN	2	4253	0.184810721843405	NA	2	122	0.373148365859393	0.676000788799053	0.44	0.393369386315542	0.267267267267267	0.101501501501502	0.593098958333333	0.00775922877968493	0.295953757225434	3	0.120855866447214	True	0.0955971049457177	NA	0.255847953216374
CHANCO	11	7301	0.0923161210793042	0.139339768625569	2	171	0.339131625804684	0.560819892473118	17.18	0.500068483769347	0.31163708086785	0.115055884286654	0.55350686912509	0.00534173400903986	0.609922822491731	2	0.0301328585125325	True	0.193427129202019	0.416	0.3219198127012
CHAÑARAL	7	9473	0.164572996938668	0.0132912998563726	3	244	0.425736303177452	0.0929699648089042	2.38	0.488229705478729	0.271855010660981	0.129264392324094	0.555823293172691	0.00696716985115592	0.427541208791209	1	0.0975403779161828	True	0.0983963427907989	0.59	0.259259259259259
CHÉPICA	3	12392	0.113460296965784	-0.00980840314239634	3	199	0.367575855390575	0.425018288222385	31.97	0.496530019367334	0.323741007194245	0.128297362110312	0.526062674526838	0.00419625564880568	0.496113291772493	2	0.0585054874112331	True	0.0634285714285714	0.475	0.372920825016633
CHIGUAYANTE	18	70313	0.335130061297342	0.0929874612662326	6	474	0.420704563878657	0.000872722195070865	1375.5	0.538022840726466	0.335379921113344	0.146163578179653	0.464691847674527	0.00191998634676376	0.538170357524013	1	0.0785203305220941	False	0.197834583951675	0.682	0.0117004037463265
CHILE CHICO	11	3958	0.200101061141991	0.00628841925997368	1	116	0.377463365336028	0.350051387461459	0.84	0.463870641738252	0.238121855785355	0.1151481274455	0.585330776605944	0.00581101566447701	0.342979283130549	1	0.117483577564426	True	0.121278721278721	0.675	0.218587953729557
CHILLÁN	94	150918	0.290767171576618	0.0460509965045521	6	704	0.412561788520919	0.0871066748223169	351.53	0.534979260260539	0.295372913585464	0.142160607193356	0.487458926615553	0.00166978094064326	0.515258828675029	3	0.0564544984693675	True	0.175514968337835	0.625	0.0545923673367297
CHILLÁN VIEJO	9	24452	0.209348928513005	-0.00609304602852039	4	319	0.43329788974317	0.113178244410651	110.68	0.537583837722886	0.329620502710695	0.148348940364712	0.535840297121634	0.00220840831015868	0.589039597462262	3	0.0603222640274824	True	0.176779151353157	0.629	0.0702784167525978
CHIMBARONGO	8	28706	0.119626558907545	0.000678492137996026	5	423	0.386260712046262	0.421283087092856	75.15	0.497178290252909	0.321772805507745	0.137005163511188	0.5539407490218	0.00254302236466244	0.516268667484308	2	0.0656308785619731	True	0.112784416434768	0.511	0.349351738373218
CHOLCHOL	3	9180	0.106644880174292	0.00675957955102391	NA	627	0.407298474945534	0.624838515201102	27.65	0.50838779956427	0.283930058284763	0.119067443796836	0.528726999624484	0.00555555555555556	0.578975975649527	3	0.0638344226579521	False	0.244101318528799	0.311	0.240010311936066
CHONCHI	3	12206	0.119285597247255	-0.00775582567796242	3	455	0.409224971325578	0.615426033113474	11.19	0.500081926921186	0.301652892561983	0.108225108225108	0.615492957746479	0.00294936916270687	0.48451761494498	1	0.0514501065049975	True	0.0896700627488024	0.499	0.165250379362671
CISNES	0	5366	0.185426761088334	-0.0464928344451557	2	147	0.428065598210958	0.368727942304741	0.36	0.37849422288483	0.252252252252252	0.101601601601602	0.524774774774775	0.00354081252329482	0.436792916871618	1	0.082370480805069	True	0.125644804716286	0.622	0.187341772151899
COBQUECURA	2	4319	0.132669599444316	0.057449710304453	2	210	0.291039592498263	0.710095770151636	10.03	0.492475109979162	0.221261444557477	0.108341810783316	0.558601782042495	0.00926140310257004	0.559861857252494	3	0.0632090761750405	False	0.0798544950632254	0.378	0.27843347639485
COCHAMÓ	1	3398	0.120364920541495	NA	1	203	0.3145968216598	1	1.05	0.445556209535021	0.217445482866044	0.0772585669781932	0.452618453865337	0.00529723366686286	0.373196835737552	1	0.0747498528546204	True	0.0395666509656147	0.602	0.295243619489559
COCHRANE	5	2800	0.205357142857143	-0.0655504365394888	1	138	0.449642857142857	0.185959885386819	2	0.449285714285714	0.242156074014481	0.142397425583266	0.465608465608466	0.00357142857142857	0.42912747324035	2	0.125	True	0.0769700671960904	0.595	0.119582245430809
CODEGUA	3	10407	0.154895743249736	-0.00383916570268835	NA	176	0.404054963005669	0.459578072066523	49.36	0.496492745267608	0.331987891019173	0.107971745711403	0.5540786598689	0.00576535024502739	0.540923864867527	1	0.0751417315268569	True	0.0972777038023376	0.567	0.316769095697981
COELEMU	4	13023	0.153804806880135	-0.0121181980994753	4	251	0.355064117330876	0.285089090340731	49.56	0.513169008676956	0.280529300567108	0.121550094517958	0.587411778317714	0.00322506334945865	0.589081243184297	3	0.0607386930814712	True	0.366247329693805	0.476	0.131055583885773
COIHUECO	13	21659	0.120965880234545	0.0509364152081137	4	333	0.406574634101297	0.661545329414828	14.54	0.502562445172907	0.351864640883978	0.117403314917127	0.581006120887529	0.00258553026455515	0.526273404469499	3	0.0424765686319775	False	0.243112274805581	0.4	0.328564128768523
COÍNCO	2	6044	0.173395102581072	-0.00409153307158392	2	92	0.373262739907346	0.534719391221633	73.38	0.492223692918597	0.314309346567411	0.11166253101737	0.531093427645152	0.00512905360688286	0.522401847575058	2	0.0473196558570483	True	0.0916654914680581	0.562	0.246053534660261
COLBÚN	4	16673	0.115276195045883	-0.0219363605126565	4	362	0.392850716727643	0.564074163255478	6.7	0.513584837761651	0.292813026389669	0.154688377316115	0.681427096478146	0.00311881485035686	0.542034572814327	3	0.06345588676303	True	0.187782218300721	0.437	0.248933143669986
COLCHANE	2	1496	0.181149732620321	NA	1	38	0.467245989304813	1	0.42	0.410427807486631	0.153688524590164	0.0881147540983607	0.306737588652482	0.00935828877005348	0.21683967704729	2	0.216577540106952	True	0.292134831460674	NA	0.251559251559252
COLINA	37	110054	0.305141112544751	-0.0125095747780633	6	470	0.466698166354699	0.19280198622501	124.85	0.490531920693478	0.416542718128419	0.108578919504878	0.377563255141882	0.00105402802260708	0.473995599143144	2	0.0387537027277518	True	0.147767691486184	0.663	0.0569557061599903
COLLIPULLI	13	19384	0.107304993809327	0.0109605364297034	4	261	0.403735039207594	0.254451581429385	18.96	0.51723070573669	0.280528460303741	0.134584516606989	0.583936189946207	0.00299215848122163	0.516478252538801	1	0.0641766405282707	True	0.265101361075702	0.41	0.161009573542211
COLTAUCO	4	15763	0.121867664784622	0.000551180120628711	4	102	0.395673412421493	0.427922641220595	87.57	0.501046755059316	0.311566571337782	0.127105179536066	0.592032772990535	0.00298166592653683	0.4981703026038	1	0.0382541394404618	True	0.070455735987428	0.587	0.319217434373452
COMBARBALÁ	7	11023	0.117118751700989	0.0478876379817865	3	312	0.302458495872267	0.549767302206876	8.07	0.502222625419577	0.183796856106409	0.14087061668682	0.694721359699297	0.00390093440987027	0.50557712963728	3	0.13145241767214	False	0.0527403653820509	0.366	0.234936211972522
CONCEPCIÓN	128	190887	0.438982225086046	0.109573941812787	7	875	0.466469691492873	0.0202036014921234	1031.61	0.523933007486104	0.240257923386071	0.120148038866562	0.395401532168676	0.00255648629817641	0.514107484152719	1	0.0737085291297993	False	0.17838978228708	0.675	0.0122051282051282
CONCHALÍ	24	104926	0.210710405428588	0.0550210630862244	6	481	0.415264090883099	0	12826.27	0.516602176772201	0.249109108059952	0.128943506969919	0.472565076014232	0.00298305472428187	0.492475245864529	1	0.0819911175495111	False	0.0955385917857727	0.662	0.00704697986577181
CONCÓN	32	34531	0.435637543077235	0.219743419884959	5	340	0.4141785641887	0.0650740178401974	641.82	0.525382989198112	0.303832902670112	0.128983634797588	0.336295808646039	0.00199820451188787	0.576579996204213	3	0.058208566215864	False	0.0626324359288917	0.689	0.0318563120786372
CONSTITUCIÓN	8	36647	0.149261876824842	0.00329693253649946	5	1126	0.413703713810135	0.190913432317444	37.76	0.50391573662237	0.32254724307533	0.121278798860989	0.598174463229955	0.00212841433132316	0.515920158398887	3	0.0395393893088111	False	0.135194709772226	0.5	0.0818993793207852
CONTULMO	3	4895	0.131154239019408	0.15679490755067	2	212	0.367313585291113	0.492455645829879	5.8	0.500102145045965	0.28578313253012	0.116626506024096	0.528781793842035	0.0083758937691522	0.535868005738881	1	0.0902962206332993	False	0.354199544099597	0.386	0.154323541580472
COPIAPÓ	87	120696	0.295602174057135	0.0451415148495721	6	988	0.464489295419898	0.0193260879450684	10.32	0.505286007821303	0.311461776308775	0.125898283399083	0.443626796028695	0.00142506793928548	0.438275330852875	3	0.0885447736461855	True	0.0856975777907728	0.671	0.185235892109653
COQUIMBO	70	179991	0.257824002311227	-0.0245248241173328	6	751	0.443177714441278	0.0578755543845782	162.01	0.524692901311732	0.276045957077824	0.142669268010694	0.483522502510422	0.00146674000366685	0.461244798136101	1	0.0645587834947303	False	0.0684537745777564	0.657	0.0865376380919757
CORONEL	14	91926	0.225094097426191	0.0407286756443394	6	1995	0.433642277484063	0.0274208253771654	412.41	0.526303766072711	0.342244675040961	0.151338066630257	0.513333490244075	0.00262167395513783	0.519877638421536	3	0.0736897069381894	True	0.431689919698533	0.547	0.0456894580379602
CORRAL	1	4373	0.129659272810428	0.00325408140367693	2	218	0.35010290418477	0.343455299886835	7.5	0.502629773610794	0.255239118753358	0.108006448146158	0.649672250546249	0.0048021952892751	0.528585178055823	3	0.0884975989023554	True	0.182610210838125	0.444	0.166203703703704
COYHAIQUE	77	45260	0.268183826778612	0.149936713817548	NA	637	0.436765355722492	0.135770867203985	7.3	0.505612019443217	0.280287579033245	0.13777279216806	0.492260653544812	0.00234202386212992	0.415103319716019	1	0.108992487847989	False	0.111696774303601	0.664	0.0678151864917629
CUNCO	3	14319	0.116837768000559	-0.0405692233728291	4	378	0.342202667784063	0.495207120849024	9.99	0.500942803268385	0.23998036970391	0.112874202519221	0.52124849939976	0.00314267756128221	0.44162867140282	1	0.0613869683637126	False	0.1405027641598	0.411	0.202173565606521
CURACAUTÍN	4	14146	0.149794995051605	-0.000490173352877886	4	712	0.352255054432348	0.262734738413829	10.35	0.527145482821999	0.242230945371279	0.129375204448806	0.550576022281301	0.00346387671426552	0.387395782246199	3	0.0841227202035911	True	0.181158167675022	0.49	0.122279322853688
CURACAVÍ	2	26299	0.225750028518195	0.0560639033679923	4	250	0.413856040153618	0.375057552411062	42.77	0.504391801969657	0.307289608850257	0.126432240221256	0.50873060992447	0.00247157686604053	0.54685556937289	3	0.0592798205254953	True	0.0837795275590551	0.621	0.122611356681401
CURACO DE VÉLEZ	2	3132	0.125159642401022	-0.0300216797093811	1	123	0.376117496807152	0.711151736745887	52.09	0.523627075351213	0.298325722983257	0.136986301369863	0.658969804618117	0.00542784163473819	0.506446776611694	1	0.0648148148148148	True	0.049777117384844	0.536	0.201903467029232
CURANILAHUE	14	25862	0.158611089629572	0.00445732203898672	5	430	0.39873172995128	0.0654732408325074	35.1	0.516781378083675	0.33426993508381	0.13051060943707	0.575201072386059	0.00293867450313201	0.507707489706333	3	0.0864202304539479	False	0.452869444604982	0.454	0.0695195801372628
CURARREHUE	2	5854	0.103860608131192	-0.0272534666619087	2	196	0.410659378202938	0.696087595139538	6.36	0.491117184830885	0.272325020112631	0.120675784392599	0.495741556534508	0.00495387769046806	0.447085084033613	1	0.0543218312265118	False	0.196200814111262	0.384	0.147375738616615
CUREPTO	9	8090	0.115080346106304	-0.0390363227589286	3	197	0.29406674907293	0.641299745977985	10.1	0.487515451174289	0.237700386954118	0.129353233830846	0.639970744194551	0.00642768850432633	0.543422098569157	3	0.0552533992583436	False	0.0424292087772011	0.368	0.296211905440046
CURICÓ	68	120357	0.230613923577357	0.00590677744329749	6	3306	0.416519188746812	0.11108652505096	108.45	0.518781624666617	0.310201696588688	0.136432327872816	0.485984452747331	0.00266706548019642	0.52932850929814	1	0.0495276552257035	False	0.123071972541028	0.639	0.161393416426973
DALCAHUE	0	11004	0.104234823700473	-0.0457475307556139	3	202	0.409396583060705	0.476820229617788	12.36	0.503907669938204	0.334359876814782	0.108446986361637	0.574818298418127	0.00281715739731007	0.436502752635999	2	0.0685205379861868	False	0.0666296501943365	0.583	0.161846778285134
DIEGO DE ALMAGRO	18	10871	0.239352405482476	0.179268742458815	4	214	0.421856314966424	0.0481149012567325	0.82	0.458283506577132	0.311860718171926	0.119912948857454	0.654965271259621	0.00441541716493423	0.372726000559754	1	0.0829730475577224	True	0.11909944648299	0.7	0.370718496096862
DOÑIHUE	12	16683	0.177845711203021	-0.00938751755652073	4	226	0.40460348858119	0.213673576865993	260.49	0.506443685188515	0.321360782595999	0.131990071543291	0.559302979201799	0.00245759156027093	0.530190141264827	1	0.0802014026254271	False	0.0907432740538076	0.567	0.149039001910756
EL BOSQUE	65	131656	0.184761803487877	0.00173905937815956	6	2127	0.431784347086346	0	13851.07	0.517431791942638	0.280538302277433	0.132843199391558	0.495500493096647	0.00230904782159567	0.478048205551299	1	0.0832168682019809	True	0.131089427328875	0.611	0.00708579557890129
EL CARMEN	8	9941	0.109244542802535	-0.0032802512610837	3	210	0.349864198772759	0.596396545998007	19.42	0.509405492405191	0.278102189781022	0.12360097323601	0.48742746615087	0.00523086208630922	0.522750252780586	1	0.0431546122120511	False	0.0880141190914672	0.367	0.337668161434978
EL MONTE	4	28341	0.166507886101408	0.0343929918998872	4	479	0.443915175893582	0.163627759374217	302.31	0.507145125436647	0.33881488286633	0.126136885622416	0.493980464904975	0.00246991990402597	0.53892924181833	1	0.0669348293991038	False	0.106222856802903	0.583	0.146272855133615
EL QUISCO	5	13275	0.225913370998117	-0.00417134927153317	2	118	0.31804143126177	0.0681917894077092	256.73	0.511186440677966	0.201570233828298	0.0991636798088411	0.453646898432174	0.00888888888888889	0.560137457044674	1	0.0708097928436912	True	0.0745867600358277	0.648	0.0194189372271564
EL TABO	8	11132	0.20804886812792	-2.58116738751984e-05	2	122	0.312252964426877	0.0505042902303176	102.18	0.501257635644987	0.189072327044025	0.0851022012578616	0.47610405323654	0.00880344951491197	0.587420042643923	1	0.0789615522817104	True	0.0902511707109408	0.627	0.0219208619728776
EMPEDRADO	1	3365	0.0933135215453195	0.14298285917935	1	189	0.389004457652303	0.273780782230806	7.93	0.47072808320951	0.328983516483516	0.106456043956044	0.601824968892576	0.00475482912332838	0.571597913703177	2	0.0484398216939079	True	0.262511170688114	0.339	0.143255295429208
ERCILLA	1	6044	0.0896757114493713	0.0111541840734511	2	266	0.390138980807412	0.529290055605845	18.39	0.509927200529451	0.27810650887574	0.129388560157791	0.5394920457717	0.00678358702845797	0.466232921275211	2	0.0903375248180013	True	0.2041014570966	0.275	0.252275209319257
ESTACIÓN CENTRAL	42	124562	0.300011239382797	0.0327708216005067	6	1674	0.465487066681653	0	10355.86	0.501734076203015	0.218702801591185	0.112680550532877	0.475621038204557	0.00390167145678457	0.458256787099408	2	0.0820153818981712	True	0.0895570552663702	0.686	0.0124733321989974
FLORIDA	2	8927	0.141928979500392	0.0415002378441696	3	106	0.326985549456704	0.57078313253012	14.68	0.491430491766551	0.263582571274879	0.111350188273265	0.568213296398892	0.00436876890332699	0.572221121458292	1	0.0611627646465778	False	0.20580304174307	0.456	0.17103090351498
FREIRE	4	20100	0.117661691542289	0.0722118156316043	4	394	0.376467661691542	0.679509062830204	26.47	0.500248756218906	0.293367659678803	0.112909157778595	0.53445824248744	0.00243781094527363	0.489308409480959	2	0.0527363184079602	False	0.199484126984127	0.324	0.277013752455796
FREIRINA	5	5504	0.120639534883721	0.0635202256172558	2	137	0.393168604651163	0.348245987785826	1.93	0.498183139534884	0.210662080825451	0.134135855546002	0.627422303473492	0.00617732558139535	0.502849788564074	1	0.0933866279069767	False	0.0505339148744172	0.546	0.209850849809226
FRESIA	4	10097	0.105179756363276	-0.0766250135929743	3	228	0.347727047637912	0.402087921050485	10.02	0.495988907596316	0.255085714285714	0.103314285714286	0.590492204218893	0.00435773001881747	0.559480030787651	3	0.0908190551649005	False	0.177094542659493	0.567	0.302595359811247
FRUTILLAR	16	14851	0.174264359302404	-0.00623170578136739	4	262	0.394720894215878	0.297156500976774	20.78	0.510268668776513	0.301541885232872	0.106660308377047	0.573172282263191	0.00303009898323345	0.559070230309923	1	0.0505689852535183	True	0.199731590617342	0.576	0.163852178169359
FUTALEUFÚ	2	2167	0.220119981541301	NA	1	58	0.392247346562067	0.291650781547846	2.64	0.466543608675588	0.221010901883053	0.117938553022795	0.5	0.00692201199815413	0.307468759081662	1	0.076603599446239	True	0.145711650783892	NA	0.126740947075209
FUTRONO	3	11574	0.117245550371522	0.010311173499692	4	130	0.387592880594436	0.44200477326969	7.77	0.507430447554864	0.294332723948812	0.112736136502133	0.539316918189039	0.00345602211854156	0.47660508782556	1	0.0337826162087437	False	0.315008618566855	0.467	0.178196692157211
GALVARINO	1	9475	0.0879155672823219	0.0943849577684133	3	451	0.375514511873351	0.654134711570523	22.14	0.501424802110818	0.299134085541853	0.0986617685646812	0.571333555038244	0.00453825857519789	0.521505376344086	3	0.0600527704485488	False	0.215918912548126	0.3	0.225153210764722
GENERAL LAGOS	1	584	0.229452054794521	NA	1	16	0.402397260273973	1	0.26	0.375	0.126696832579186	0.081447963800905	0.454545454545455	0.0291095890410959	0.200242718446602	2	0.349315068493151	True	0.238670694864048	NA	0.236979166666667
GORBEA	6	11977	0.142189195958921	0.00814613700848761	4	381	0.358520497620439	0.295129734979881	22.57	0.52033063371462	0.248113024966131	0.137604025546739	0.45569450047062	0.00467562828755114	0.490761515111522	1	0.0586958336812223	False	0.117367017900216	0.434	0.197344488905056
GRANEROS	9	26178	0.200359080143632	-0.0669195033154634	4	634	0.43578577431431	0.108143673176421	298.46	0.507258002903201	0.328895320791124	0.126000964785335	0.542483171278983	0.00236840094736038	0.546294026313639	3	0.0645580258232103	False	0.103788513450619	0.586	0.23438243491265
GUAITECAS	0	1532	0.151436031331593	NA	1	25	0.462140992167102	0.074877916440586	2.96	0.344647519582245	0.31237721021611	0.106090373280943	0.547576301615799	0.00913838120104439	0.398426323319027	3	0.12532637075718	False	0.157925407925408	NA	0.255280073461892
HIJUELAS	1	14531	0.137086229440506	-0.11447519389876	4	67	0.408024224072672	0.347620635979542	67.6	0.49989677241759	0.316185476815398	0.126334208223972	0.502408809359945	0.00385382974330741	0.512305197094704	2	0.048035235014796	True	0.0700461348036458	0.53	0.379161919230282
HUALAIHUÉ	4	7104	0.12035472972973	NA	2	215	0.384572072072072	0.5929114490161	3.96	0.469876126126126	0.276670951156812	0.115359897172237	0.511755485893417	0.00309684684684685	0.484679665738162	1	0.104448198198198	True	0.075140712945591	0.562	0.2394778902504
HUALAÑÉ	1	8042	0.136160159164387	-0.140486161130289	2	120	0.331758269087292	0.405301853577716	16.28	0.496642626212385	0.286653329522721	0.120605887396399	0.644771120208411	0.00770952499378264	0.604703499493642	2	0.081447401143994	True	0.0914497416398557	0.4	0.257673458859943
HUALPÉN	11	75492	0.303396386372066	0.0152068458895001	NA	477	0.4126794892174	0.00858640340840988	2000.52	0.534546706935834	0.303797034957373	0.148731468483583	0.486724791882173	0.00241085148095162	0.548616365798292	1	0.088618661580035	False	0.220072609612588	0.636	0.0156598964765233
HUALQUI	2	19396	0.173231594143122	0.00354416759063383	4	452	0.417302536605486	0.141536185427198	47.58	0.523458445040214	0.32035078669074	0.139153985039979	0.567428224828144	0.00350587750051557	0.542503016343095	3	0.0819756650855847	True	0.25248375602599	0.435	0.0811039441683409
HUARA	4	2142	0.112978524743231	0.0794811353638865	1	78	0.394957983193277	0.593772893772894	0.28	0.443510737628385	0.184455958549223	0.0839378238341969	0.473187978786093	0.00793650793650794	0.185769020251779	1	0.368814192343604	False	0.144544822793607	0.382	0.351002865329513
HUASCO	0	8032	0.186877490039841	-0.0855612571547373	2	118	0.392803784860558	0.122869248201793	6.41	0.486429282868526	0.233598117093263	0.121506325389821	0.597880794701987	0.00522908366533865	0.495797215655372	1	0.0901394422310757	True	0.0884255930984903	0.628	0.121754700089526
HUECHURABA	33	77178	0.349983155821607	0.0718266349285812	6	893	0.426105885096789	0.00100333431302004	2131.38	0.518593381533598	0.363610356172221	0.121048490916893	0.449984760743676	0.00343362098007204	0.530717220406975	1	0.0723392676669517	False	0.10267627098203	0.655	0.0123824658985565
ILLAPEL	16	24599	0.156144558721899	0.00854702196187499	5	600	0.38318630838652	0.317557053941909	12.48	0.52766372616773	0.244593804792519	0.1451392947594	0.638976130653266	0.00382129354851823	0.487838510744245	3	0.0733363144843286	True	0.0641009890042386	0.575	0.193808661287667
INDEPENDENCIA	31	84423	0.329886405363467	0.141709257537078	6	340	0.494936214064888	0	11865.57	0.513094772751501	0.205686003683241	0.109288674033149	0.420135062586533	0.00255854447247788	0.449952323437798	1	0.062565888442723	False	0.0663687207261801	0.731	0.00682848662527086
IQUIQUE	104	153338	0.342198280921885	0.0936473219521479	7	2670	0.461738121013708	0.0125504000668519	87.59	0.508986683013995	0.254873310530336	0.119400259024342	0.336805779526543	0.0017738590564635	0.41084963163195	3	0.0963557630854713	False	0.0683940351806003	0.698	0.0453962863559183
ISLA DE MAIPO	9	28785	0.19610908459267	-0.14663539531688	4	440	0.429216605871113	0.256163891879953	186.76	0.504047246829946	0.347121142330723	0.115799170888991	0.484333034914951	0.00229286086503387	0.519249461184127	1	0.047107868681605	False	0.122918175235337	0.593	0.153946876169098
ISLA DE PASCUA	2	6204	0.411347517730496	NA	1	79	0.48936170212766	0.0552258064516129	38.84	0.51079948420374	0.227979274611399	0.104822638501395	0.442631578947368	0.0061250805931657	0.395092534830526	3	0.051257253384913	False	0.0446663163426169	NA	0.0462149728147219
JUAN FERNÁNDEZ	1	747	0.291834002677376	NA	1	NA	0.429718875502008	1	5.79	0.456492637215529	0.240793201133144	0.0991501416430595	0.389891696750903	0.0133868808567604	0.34452736318408	3	0.00937081659973226	False	0.0722154222766218	NA	0.255941499085923
LA CALERA	18	40864	0.18385375880971	0.0374633959190665	5	316	0.415206538762725	0.0373066424021838	903.62	0.522733946750196	0.274127437585393	0.149795056514719	0.528036311952684	0.00313234142521535	0.510055656891633	1	0.0687891542678152	True	NA	0.575	0.109017035441551
LA CISTERNA	37	75098	0.339076939465765	0.204988075398816	6	516	0.423673067192202	0	9258	0.526871554502117	0.261999044172868	0.137809790400765	0.39415476104141	0.0032757197262244	0.50006044195155	1	0.0830914272017897	True	0.0814957064452422	0.724	0.00617865264028298
LA CRUZ	2	17381	0.322823773085553	0.0441287546498968	3	219	0.449628905126287	0.119739342926962	245.45	0.525861572981992	0.359780929644713	0.13368908861115	0.433333333333333	0.00103561360105863	0.561133603238866	2	0.0374546919049537	True	0.0661039990936898	0.615	0.187000205044084
LA ESTRELLA	1	2582	0.119674670797831	-0.00251439658260671	NA	60	0.300542215336948	0.627425189082539	7.6	0.467854376452362	0.279049295774648	0.0889084507042254	0.565412689500281	0.0127807900852053	0.559535029846057	3	0.122385747482572	True	0.0422923689855961	0.585	0.227941176470588
LA FLORIDA	173	304149	0.360957951530335	0.0437227483404725	7	514	0.418127299448626	0.000318874074720099	5476.13	0.527961624072412	0.300299778424643	0.132128426814963	0.406937377626728	0.00155187095798441	0.527180836190022	2	0.056672880726223	False	0.0911186423138614	0.741	0.00777885504272733
LA GRANJA	24	95550	0.171187859759288	-0.0896811583608466	6	307	0.42567242281528	0	14323.7	0.516106750392465	0.277440625547062	0.133191340374628	0.517567193717946	0.00303506017791732	0.456086032359193	1	0.0833804290947148	False	0.125427810875903	0.592	0.00408269309282559
LA HIGUERA	2	3331	0.075352746922846	0.339565459437175	1	163	0.354848393875713	0.695119075689696	1.11	0.467727409186431	0.197031039136302	0.112010796221323	0.70871013802951	0.00990693485439808	0.525644233174881	2	0.125788051636145	False	0.0697044890593278	0.493	0.334851936218679
LA LIGUA	18	28725	0.176884247171453	-0.00260101035412168	5	403	0.378311575282855	0.265074879909579	29.13	0.513141862489121	0.269147698953315	0.140305698621033	0.55332932612035	0.00243690165361184	0.535093988992924	1	0.0476240208877285	True	0.0809139068927757	0.537	0.146122814881219
LA PINTANA	38	138332	0.10305641500159	-0.0291432690460882	7	367	0.467202093514154	0	6859.87	0.513337477951595	0.307577278407112	0.133211790974456	0.56605164619832	0.0021614666165457	0.401309591472862	1	0.0745525258074777	True	0.173315039154006	0.561	0.00696344515476484
LA REINA	174	77394	0.594490528981575	0.325222100315543	6	137	0.381218182288033	0	4415.13	0.538840220172106	0.348256279831377	0.130857401665331	0.29297547537973	0.00344987983564617	0.599534355610097	1	0.0744889784737835	False	0.0450230646897873	0.831	0.0141543593232241
LA SERENA	103	177218	0.33401234637565	0.0069337999538745	6	965	0.449632655825029	0.0923484759380061	114.57	0.529020754099471	0.260085552562976	0.14682202474399	0.46133796698523	0.00169847306706994	0.490721942504466	1	0.0630184292791929	False	0.0585982644806174	0.669	0.0803660527986936
LA UNIÓN	16	30871	0.172491982766998	0.0259101753923737	5	421	0.383142755336724	0.29903249553055	20.26	0.512260697742218	0.261148962527098	0.119928770517188	0.513157894736842	0.00333646464319264	0.497167221540798	1	0.103268439635904	False	0.15157332833864	0.499	0.151219512195122
LAGO RANCO	2	8017	0.10552575776475	-0.0248832142733984	3	184	0.338281152550829	0.770715440582053	6.15	0.491580391667706	0.256417489421721	0.110578279266573	0.467306404820353	0.00473992765373581	0.511997257769653	1	0.0603717101160035	True	0.339443565646227	0.418	0.220310296191819
LAGO VERDE	2	705	0.116312056737589	NA	1	NA	0.331914893617021	1	0.15	0.419858156028369	0.171662125340599	0.103542234332425	0.467120181405896	0.0198581560283688	0.428571428571429	2	0.225531914893617	False	0.0586510263929619	NA	0.238866396761134
LAGUNA BLANCA	0	230	0.21304347826087	NA	1	7	0.3	1	0.16	0.273913043478261	0.0673076923076923	0.0192307692307692	0.516539440203562	0.0869565217391304	0.394974874371859	2	0.143478260869565	True	0.0311475409836066	NA	0.47
LAJA	1	17931	0.171156098377112	0.0124790243533683	4	195	0.3779488037477	0.275447764527223	70.71	0.52813563103006	0.282244224422442	0.139009900990099	0.519190376169563	0.0029000055769338	0.504941426023237	1	0.0477943226813898	False	0.228537992142439	0.532	0.072856751574911
LAMPA	14	76863	0.257627206848549	-0.00686144694834102	5	200	0.498081001261986	0.208489327087049	192.42	0.497625645629236	0.405696223813847	0.105248999630115	0.464846653123916	0.000949741748305427	0.482546741261416	2	0.0541873202971521	True	0.135574542189328	0.55	0.0638396624472574
LANCO	4	13382	0.127260499178	-0.0860096208868864	4	179	0.38977731280825	0.307127507163324	33.12	0.518457629651771	0.275201966982789	0.131893220934317	0.53199894653674	0.00381108952324017	0.501022629808009	2	0.0634434314751158	False	0.156476079346558	0.513	0.13248192029543
LAS CABRAS	3	20057	0.106745774542554	0.00454000415753812	4	223	0.378521214538565	0.611282467532468	31.99	0.486712868325273	0.298472530179847	0.104336043360434	0.569408740359897	0.00493593259211248	0.514606989306581	2	0.0549434112778581	False	0.0720759233926129	0.5	0.298535138142036
LAS CONDES	282	252709	0.70844330831114	0.765606863319302	8	343	0.411805673719575	0	2862.8	0.547190642201109	0.264911227056041	0.112064111707518	0.164875680364913	0.00302719729016379	0.602524111418358	2	0.042230391477945	True	0.0343663512788861	0.97	0.0201085916728791
LAUTARO	8	30100	0.162591362126246	0.0453026131131566	5	527	0.422757475083056	0.281272196353879	40.94	0.519169435215947	0.313518853943685	0.133624238432406	0.55113747474089	0.00239202657807309	0.495174461766889	1	0.0566777408637874	False	0.217622168754667	0.405	0.0915207639994212
LEBU	8	20192	0.146988906497623	0.0144770026731027	4	738	0.409964342313788	0.0801269492986443	47.36	0.517531695721078	0.306493830238066	0.124890938551664	0.603146024827063	0.00272385103011094	0.499503005632603	3	0.0401148969889065	False	0.398500227238297	0.407	0.231925911173073
LICANTÉN	4	5509	0.16808858231984	0.0620215018796686	2	137	0.345434743147577	0.253720126258831	26.62	0.496097295334907	0.283122362869198	0.132067510548523	0.616253443526171	0.00671628244690506	0.551420325079751	3	0.0671628244690506	False	0.0957812285282397	0.5	0.159235668789809
LIMACHE	14	37345	0.244691391083144	0.0294570265218235	5	709	0.399384121033606	0.150733938986579	154.41	0.520524835988754	0.296359655125222	0.135897084986999	0.432646027690297	0.00203507832373812	0.481888726627151	3	0.0621234435667425	False	0.087332897495435	0.573	0.136588635660514
LINARES	32	75347	0.201892577010365	0.0184127286951783	6	623	0.395782181108737	0.17018867118224	62.09	0.530810782114749	0.2966732396158	0.150658355066472	0.514977546438049	0.00277383306568277	0.514128295946478	2	0.055994266526869	True	0.127757739372884	0.514	0.116323514422587
LITUECHE	3	5224	0.127871362940276	-0.00067951828927916	2	90	0.347626339969372	0.464887194153162	10.18	0.479709035222052	0.279380111924236	0.100731812311666	0.593806921675774	0.00555130168453292	0.600546946216955	2	0.0566615620214395	False	0.0540233614536016	0.476	0.234835047889322
LLAILLAY	7	19656	0.163105413105413	-0.00320261282567616	4	563	0.403490028490028	0.269668400520156	70.72	0.51017501017501	0.295203415369161	0.136238071320944	0.563294742835453	0.00371387871387871	0.537707929380549	1	0.0449226699226699	True	0.0525663277956856	0.57	0.279713693727632
LLANQUIHUE	8	14278	0.161717327356773	0.004208462730331	4	103	0.397254517439417	0.191518390085839	42.95	0.511276089088108	0.30562477750089	0.1124955500178	0.614448764580459	0.00322173973945931	0.552874280563068	1	0.076271186440678	True	0.198293172690763	0.612	0.102864583333333
LO BARNECHEA	43	83067	0.543597337089338	0.357106406684285	6	152	0.430255095284529	0.025502442527378	101.48	0.531799631622666	0.445763847528291	0.123734365693865	0.166189776506071	0.00292534941673589	0.603988914492122	2	0.0463962825189305	True	0.0508404830977512	0.809	0.0461605001376165
LO ESPEJO	21	80603	0.125429574581591	0.0151146782662506	6	159	0.432552138257881	0	17144.86	0.506953835465181	0.253720534453416	0.12550240793714	0.569966583124478	0.00359788097217225	0.463639004551177	1	0.0912372988598439	False	0.149485054006531	0.602	0.00663661691091531
LO PRADO	55	79961	0.194582358899964	0.00772947526453166	6	334	0.410425082227586	0	16125.57	0.518065056715149	0.240894205707412	0.12841676134465	0.502979552956292	0.00402696314453296	0.507225043822194	1	0.0902439939470492	True	0.116367406401101	0.648	0.00459866220735786
LOLOL	3	5723	0.109208457102918	-0.00768695777464426	2	109	0.340031452035646	0.643371017471737	11.72	0.48803075310152	0.32566889632107	0.0873745819397993	0.615405332615136	0.00454307181548139	0.574412128712871	3	0.0620304036344574	True	0.0722472073117656	0.416	0.276745913818722
LONCOCHE	6	18906	0.127049613879192	0.0032906354786056	4	369	0.367132127366973	0.297306454345248	23.98	0.517084523431715	0.263126058553109	0.132107428018389	0.509524274689851	0.00454882048027081	0.470839849139914	2	0.0505659578969639	True	0.190583149686388	0.461	0.143657606103958
LONGAVÍ	6	24907	0.079576022804834	0.0557618739884208	4	653	0.372907214839202	0.697157267308574	20.31	0.494198418115389	0.324864598719842	0.10930576070901	0.607544919108328	0.00232866262496487	0.542816673411574	1	0.0362950174649697	False	0.208922962612719	0.471	0.414946921443737
LONQUIMAY	0	8152	0.101324828263003	0.0254303980818588	3	72	0.396221786064769	0.630572627060775	2.8	0.474975466143278	0.285798641865958	0.106879244168881	0.468687318921328	0.00368007850834151	0.402565942939171	3	0.0496810598626104	False	0.240542273518366	0.359	0.162947028771175
LOS ÁLAMOS	3	16273	0.126897314570147	0.0789226116720136	4	NA	0.411970749093591	0.109769431899216	39.38	0.521907454065016	0.322665497588777	0.134736226801111	0.602155468929145	0.00282676826645363	0.535387637345774	2	0.0764456461623548	False	0.407941918632963	0.374	0.106084447941254
LOS ANDES	53	54345	0.259913515502806	0.0663743853776626	5	573	0.413156684147576	0.0853121064939737	54.52	0.501573281810654	0.289798850574713	0.135249042145594	0.47111803602645	0.00226331769252001	0.500028503562945	1	0.0512650657834207	True	0.0789733464955577	0.739	0.124104855134354
LOS ÁNGELES	35	160909	0.234393352764606	0.00669481397201205	6	2258	0.420107017009614	0.253268159599864	111.48	0.523761877831569	0.329224731331156	0.131030676539576	0.447476263311304	0.00200113107408535	0.4767906653549	1	0.0407621699221299	False	0.159401147187286	0.58	0.0763297082070482
LOS LAGOS	4	15757	0.112775274481183	0.0257253977376113	4	185	0.387446849019483	0.500967709076092	12.61	0.503712635653995	0.29820799509879	0.11134936437433	0.60491783898806	0.00368090372532843	0.478477289439448	1	0.0557847305959256	False	0.260750022536735	0.549	0.170270974465868
LOS MUERMOS	3	13909	0.0989287511683083	0.059579191034369	4	482	0.356100366669063	0.525076165924537	13.3	0.488892084261989	0.293264421473825	0.104034678226075	0.52557200538358	0.00136602200014379	0.492868988391376	2	0.0770723991660076	True	0.15247033823269	0.525	0.293138725958259
LOS SAUCES	3	5945	0.0847771236333053	0.194203935283329	2	357	0.366358284272498	0.391878871300757	9.23	0.504793944491169	0.243537964458805	0.126009693053312	0.588729016786571	0.00656013456686291	0.581103678929766	2	0.0677880571909167	False	0.232994923857868	0.363	0.322428207924391
LOS VILOS	15	17144	0.174346710219319	-0.00134842082909957	4	268	0.39255716285581	0.200542512393602	10.81	0.486059262715819	0.231613611416026	0.134330406147091	0.59656652360515	0.00332477834811013	0.489819208360863	3	0.0828278114792347	False	0.0676733780760626	0.509	0.152196118488253
LOTA	8	35405	0.176105069905381	-0.0308332969419175	5	377	0.389125829685073	0.00248076260480074	351.63	0.5253777715012	0.287326388888889	0.144386574074074	0.574334777227723	0.00395424375088264	0.540558621843118	3	0.1559666713741	False	0.492508170102563	0.48	0.0370117369434267
LUMACO	4	7574	0.0691840506997623	0.00612191279380786	3	171	0.352125693160813	0.577607875994973	10.12	0.48415632426723	0.288098918083462	0.103245749613601	0.561321753865706	0.0055452865064695	0.524439013552544	3	0.0772379191972538	False	0.202856893998781	0.314	0.241782553729456
MACHALÍ	25	40451	0.402140861783392	0.0609674890464604	4	402	0.419915453264443	0.0190648509665746	19.98	0.518701639020049	0.380799045915325	0.118485390578414	0.467852166412315	0.0021754715581815	0.527696078431373	2	0.0445724456750142	True	0.0851091005854178	0.608	0.142993616744105
MACUL	89	98326	0.408742346886886	0.339551861356092	6	319	0.415556414376665	0	9539.62	0.532788885950817	0.249736326653609	0.131560443975692	0.409022499811874	0.00296971299554543	0.541739281091713	1	0.0766938551349592	True	0.0830038234044639	0.683	0.00687337972438259
MÁFIL	1	5682	0.134107708553326	0.159154485238356	2	75	0.391587469200986	0.401973220577872	12.8	0.506687785990848	0.283818493150685	0.111729452054795	0.577758470894874	0.00598380851812742	0.516684123896454	1	0.0593101020767335	False	0.182962764532548	0.534	0.209527220630372
MAIPÚ	86	427976	0.323226068751519	0.144211858856391	7	898	0.437283866385031	0.00658133110440986	4133.74	0.526169691758416	0.354075332985702	0.132112761286751	0.392206474815997	0.0015304596519431	0.505431473707822	1	0.0616179411929641	False	0.0961684813603565	0.741	0.00988546114858123
MALLOA	4	11044	0.121423397319812	-0.00417239957351183	3	167	0.379572618616443	0.592899231744611	122.66	0.493661716769286	0.303575444119631	0.126602203732854	0.540104486785495	0.00389351684172401	0.5641959254443	1	0.0785947120608475	True	0.172451429818817	0.543	0.300105671010919
MARCHIHUE	4	6143	0.125508709099788	0.062345268641654	2	196	0.33192251342992	0.545566502463054	11.51	0.485593358293993	0.306888544891641	0.102554179566563	0.60575246949448	0.00846491942047859	0.534638086362224	2	0.0629985349177926	True	0.0576487817867128	0.55	0.226304414942884
MARÍA ELENA	2	5520	0.248188405797101	-0.0023842146315267	2	46	0.444021739130435	0.237261886324919	0.42	0.343659420289855	0.260839642119752	0.124569855471438	0.535599448782728	0.0052536231884058	0.310423499215742	1	0.0516304347826087	True	0.0833479866361878	0.698	0.245901639344262
MARÍA PINTO	2	10987	0.155820515154273	0.0871870949192059	3	175	0.416583234731956	0.509418690213392	32.66	0.496586875398198	0.342204427696656	0.111163447951013	0.567117381932197	0.00300354964958587	0.53863204559848	2	0.0412305451897697	True	0.0916295996765063	0.542	0.297154202514891
MARIQUINA	4	16597	0.117973127673676	-0.0875261461136667	4	267	0.411520154244743	0.531957890779209	16.74	0.504368259323974	0.2972306800058	0.127011744236625	0.5952935694315	0.00295234078447912	0.509678185488659	1	0.0597095860697716	False	0.189613923159919	0.488	0.171799224054316
MAULE	10	37619	0.216778755416146	-0.0178566804408105	4	352	0.482043648156517	0.218961806882404	207.29	0.520694329992823	0.375118229396557	0.144838892742291	0.611174340403518	0.000930380924532816	0.557028413347934	1	0.0388101757090832	False	0.130250274816576	0.467	0.10703971973678
MAULLÍN	8	11812	0.0934642736200474	-0.0576976837029924	4	478	0.325262444971216	0.533905458638154	18.26	0.493311886217406	0.260784696466914	0.108334959984384	0.518728891618053	0.00304774805282763	0.440999255297542	1	0.0954114459871317	False	0.156830738322451	0.494	0.31806743834927
MEJILLONES	2	11015	0.171311847480708	-0.0359287931482044	2	121	0.472900590104403	0.0380931165070172	2.97	0.385474353154789	0.23731778425656	0.105247813411079	0.42845786963434	0.0035406264185202	0.446732954545455	1	0.0917839310031775	True	0.14085960960961	0.697	0.053354890864996
MELIPEUCO	1	4989	0.11385047103628	0.0888948024741316	2	166	0.347364201242734	0.542684913652656	5.27	0.49789536981359	0.239568682606657	0.116268166901078	0.466325036603221	0.00601322910402886	0.386257599321363	3	0.0675486069352576	False	0.138537751964469	0.418	0.172533465542885
MELIPILLA	25	99495	0.196381727725011	0.0380740879167707	6	877	0.430152268958239	0.314680450063497	86.75	0.506146037489321	0.314548708770136	0.131807721810279	0.505301255133053	0.00187949143173024	0.495647574255718	1	0.0525956078194884	True	0.0754592532510941	0.589	0.180209468570479
MOLINA	9	37185	0.137689928734705	-0.00368631219589968	5	306	0.40013446282103	0.188315642944145	27.24	0.512276455560038	0.309130122214234	0.137441997255081	0.616001172963198	0.00266236385639371	0.561621651295564	1	0.0673927659002286	False	0.155498158511503	0.535	0.280959251704065
MONTE PATRIA	17	24328	0.0879644853666557	0.134977065204281	5	675	0.39004439329168	0.501219472537478	7.74	0.50752219664584	0.247310795236266	0.152708413369189	0.699133858267717	0.00263071358105886	0.490461110682011	1	0.0478461032555081	True	0.0455255724502674	0.46	0.448504432844478
MOSTAZAL	5	20207	0.149849062206166	0.0188766991683298	4	335	0.411243628445588	0.173183916663378	50.44	0.503686841193646	0.315796050987253	0.127468132966758	0.537286612758311	0.00277131687039145	0.539273216689098	2	0.0463700697777998	True	0.0782913984786425	0.574	0.199758319390221
MULCHÉN	3	23708	0.129787413531297	-0.0264974160344643	4	235	0.403703391260334	0.184898909778243	15.84	0.509195208368483	0.295137065434303	0.134754752652032	0.600137278828554	0.00375400708621562	0.517116264395015	1	0.0390163657837017	False	0.200019690207404	0.49	0.191884580703336
NACIMIENTO	0	20972	0.171132939156971	-0.00370489532191489	4	301	0.394192256341789	0.124795743872316	30.37	0.511300781995041	0.312887744352101	0.139061219712045	0.510395364689843	0.00305168796490559	0.502590895464862	1	0.0370017165744803	False	0.317761660978385	0.492	0.10385204639965
NANCAGUA	7	14509	0.128540905644772	-0.0263313686983468	4	371	0.390240540354263	0.364100263556328	153.83	0.505272589427252	0.317206132879046	0.132197614991482	0.579604997984684	0.00317044593011234	0.527760051052967	3	0.0665104417947481	False	0.10237336167198	0.533	0.291430777148739
NATALES	15	17669	0.20301092308563	0.0209217905427497	4	585	0.409870394476201	0.106951622666108	0.43	0.487860093949856	0.255110384300899	0.118424638866176	0.60325	0.00452770388816571	0.382189948404357	2	0.0729526288980701	True	0.0738895216400911	0.657	0.0890801908861233
NAVIDAD	2	5646	0.165958200495926	0.0765619098372629	2	131	0.299504073680482	1	19.86	0.477151965993624	0.209847596717468	0.094568190699492	0.628525121555916	0.00566772936592278	0.570451183431953	3	0.0618136733970953	True	0.0937605968124788	0.464	0.144970414201183
NEGRETE	1	7732	0.120926021727884	0.00035596791362632	2	70	0.389032591826177	0.378145219266715	65.3	0.511510605276772	0.320344937719578	0.123283296071543	0.570285467128028	0.00426797723745473	0.562120106977875	3	0.0481117434040352	False	0.306130653266332	0.465	0.229051899101189
NINHUE	1	4413	0.10151824155903	0.015520350298595	2	253	0.305234534330387	0.712449645117974	14.53	0.506684794924088	0.259549973835688	0.123495552066981	0.480615566735721	0.00770450940403354	0.582184700206754	2	0.0924541128484025	False	0.148690030622661	0.312	0.321972002434571
NOGALES	5	17789	0.149755466861544	-0.00425102723342481	4	243	0.399010624543257	0.151039783001808	58.72	0.516836247119006	0.290726096333573	0.136017253774263	0.575721629102412	0.00342908538984766	0.546603987680337	1	0.0448591826409579	True	0.0862948478149975	0.582	0.270060091905267
NUEVA IMPERIAL	7	25916	0.158126254051551	0.0104624706667917	5	977	0.397360703812317	0.41922485389111	45.55	0.516321963265936	0.269009768243631	0.137521547596246	0.554388939611321	0.00250810310233061	0.529269639652078	1	0.0629340947677111	True	0.211714719271624	0.459	0.154811011027864
ÑIQUÉN	2	9311	0.077542691440232	0.0969234517272038	3	152	0.306948770271722	0.896610473457676	23.66	0.496831704435614	0.28012868101955	0.108883939618906	0.536476523088863	0.00526259263237031	0.518928715263794	2	0.055633122113629	False	0.154749744637385	0.436	0.348407281001138
ÑUÑOA	331	179065	0.65391338340826	0.491374041708407	6	286	0.420534442800101	0	12987	0.550034903526652	0.223368408247674	0.125795267927742	0.324443024105186	0.00208304247061123	0.614521378072046	2	0.0732527294557842	True	0.0409061395281726	0.892	0.0129259278906512
O'HIGGINS	1	495	0.228282828282828	NA	1	19	0.452525252525253	1	0.066	0.367676767676768	0.200873362445415	0.100436681222707	0.561497326203209	0.0222222222222222	0.291731669266771	3	0.0626262626262626	False	0.0956937799043062	NA	0.155717761557178
OLIVAR	4	10935	0.181252857796068	-0.100873012627974	3	56	0.407041609510745	0.317460317460317	333.89	0.499314128943759	0.342481820314333	0.102040816326531	0.540773904700991	0.0031092821216278	0.561501167175435	3	0.0767261088248743	True	0.0908524340419639	0.555	0.244455478318438
OLLAGÜE	0	266	0.233082706766917	NA	1	53	0.43984962406015	1	0.11	0.338345864661654	0.0686274509803922	0.127450980392157	0.433884297520661	0.0451127819548872	0.151439299123905	2	0.93984962406015	False	0.0632911392405063	NA	0.120772946859903
OLMUÉ	9	14406	0.218520061085659	0.00865375654983018	3	358	0.377065111758989	0.299097967572505	68.91	0.511384145494933	0.274027269704024	0.109743930828068	0.45726011887914	0.00367902262945995	0.504966769098835	3	0.0755935027072053	False	0.0790445859872611	0.555	0.138069168113233
OSORNO	90	130871	0.25460950095896	0.0143766134032499	6	2921	0.417922992870842	0.0844419670506627	165.75	0.529467949354708	0.282418047103381	0.132742549318821	0.527272727272727	0.00228469255984901	0.491597850114222	1	0.0671348121432556	True	0.142818918505683	0.605	0.0543866056128325
OVALLE	38	87968	0.170516551473263	-0.0246936887474766	6	878	0.417992906511459	0.213288158746136	31.41	0.525418333939614	0.246516098029793	0.155553042937502	0.604504735090863	0.00183021098581302	0.466217990024104	3	0.0597035285558385	False	0.0497168518406785	0.519	0.211029764239334
PADRE HURTADO	6	49998	0.219288771550862	0.00164250747308888	5	370	0.462278491139646	0.118924901185771	690.23	0.507820312812512	0.362532244196045	0.110006448839209	0.490129039373552	0.00204008160326413	0.522804589748025	2	0.062342493699748	True	0.131654551414303	0.609	0.0304070452811872
PADRE LAS CASAS	10	59863	0.177154502781351	0.000573287056831419	5	644	0.447588660775437	0.403055460683603	216.74	0.520789135192022	0.35101377363333	0.13149114552143	0.471346289313388	0.00135308955448274	0.471494998437012	2	0.0498471509947714	True	0.203290276014834	0.432	0.0801617268687139
PAIHUANO	3	3708	0.189590075512406	0.0236129651669855	1	129	0.361380798274002	1	3	0.498651564185545	0.213399503722084	0.130272952853598	0.552765957446809	0.00512405609492988	0.519337016574586	1	0.0703883495145631	True	0.0232922732362822	0.584	0.185533114138093
PAILLACO	19	16310	0.131514408338443	0.0045722459674112	4	259	0.387860208461067	0.383197939369923	23.31	0.504843654199877	0.270046082949309	0.121966205837174	0.590525427305339	0.00318822808093194	0.516399694889397	1	0.0556713672593501	True	0.236324910446316	0.523	0.200097967180994
PAINE	8	57908	0.202631760723907	0.00894985660741878	5	711	0.43803964909857	0.357426572657678	98.61	0.499291980382676	0.339735007617377	0.108766908268316	0.460743092500429	0.00172687711542447	0.51694464158978	2	0.0410996753471023	True	0.0963653072218525	0.59	0.195054190199969
PALENA	5	1438	0.174547983310153	NA	1	34	0.346314325452017	0.371712448860316	0.77	0.481223922114047	0.243732590529248	0.100278551532033	0.673469387755102	0.0132127955493741	0.382110091743119	2	0.088317107093185	True	0.155618241654913	NA	0.190758293838863
PALMILLA	3	10294	0.102195453662328	-0.0143914046123618	3	134	0.364969885370119	0.722480371735299	55.95	0.495434233534098	0.340585146286572	0.100525131282821	0.605007473841555	0.00417719059646396	0.546233925290876	1	0.0523605984068389	False	0.0822828860876962	0.468	0.292619445993679
PANGUIPULLI	1	27814	0.125476378802042	0.00612146672637143	5	1064	0.395556194722082	0.557804221315035	11.06	0.504494139641907	0.263144417890065	0.119238648002731	0.529732408325074	0.00355935859639031	0.441065351110001	2	0.0360250233695261	True	NA	0.424	0.123941318814277
PANQUEHUE	3	5801	0.150491294604379	-0.00442251363758574	2	197	0.399758662299603	0.476694623951602	60.11	0.498189967247026	0.3144260830728	0.130861991960697	0.585858585858586	0.00637821065333563	0.564670357322597	2	0.0660230994656094	True	0.0604760586769997	0.609	0.377538461538462
PAPUDO	4	5324	0.175244177310293	0.00674310526678948	1	98	0.435011269722014	0.148206419131529	31.7	0.469759579263711	0.287239450940519	0.0945602440264362	0.42749731471536	0.00864012021036814	0.570815450643777	2	0.0689331329827198	True	0.0713316534212057	0.586	0.0707385478342163
PAREDONES	6	5286	0.0976163450624291	0.257497461064266	2	251	0.293227393113886	0.702327084680026	11.46	0.475406734771093	0.268014059753954	0.106326889279438	0.660448940878912	0.00681044267877412	0.518949958982773	1	0.0749148694665153	True	0.0758013063952605	0.385	0.277875329236172
PARRAL	4	33430	0.158839365839067	0.00849225773878163	5	838	0.367304816033503	0.260417417201047	23.62	0.521417888124439	0.298760868076949	0.12781543095776	0.536033962457163	0.00290158540233323	0.549586776859504	2	0.0451390966198026	False	0.116742290240714	0.509	0.184791295260343
PEDRO AGUIRRE CERDA	63	84363	0.187262188400128	0.0491136025079916	6	993	0.405959958749689	0	12230.4	0.515700010668184	0.233346709470305	0.131286784376672	0.533552173480553	0.00341381885423705	0.523125117082613	1	0.0870405272453564	True	0.124224930511011	0.657	0.00578833693304536
PELARCO	2	6874	0.112307244690137	-0.0184105677360319	2	114	0.371835903404132	0.692828306815483	23.9	0.502327611288915	0.335497835497836	0.103535353535354	0.590066376745251	0.00509164969450102	0.565200517464424	2	0.0512074483561245	False	0.080182694747526	0.473	0.377260981912145
PELLUHUE	18	6172	0.159429682436811	-0.00673152923088131	2	210	0.351587815942968	0.460969488838991	20.55	0.503240440699935	0.284082798001428	0.0931477516059957	0.564590838908904	0.00648088139987038	0.62136232811001	3	0.0554115359688918	False	0.118178143107398	0.508	0.243492586490939
PEMUCO	3	6921	0.11530125704378	0.000475032347741809	2	91	0.377257621730964	0.506628787878788	16.51	0.506285218899003	0.295169946332737	0.1391771019678	0.550866064893877	0.00476809709579541	0.5399815571071	3	0.0732553099263112	False	0.12493274507694	0.409	0.237389770723104
PENCAHUE	4	6874	0.122054116962467	0.00751567777371232	2	166	0.340413151003782	0.583020012128563	9.24	0.486034332266511	0.315844700944386	0.0909408884225254	0.612806403201601	0.00610997963340122	0.623972531474352	2	0.12089031131801	True	0.0878026702873953	0.462	0.369252077562327
PENCO	3	38497	0.228225576018911	0.00770770078052545	5	667	0.408239603085955	0.00985918466442882	477.88	0.529547756968075	0.319694821416515	0.148403213827561	0.557865557865558	0.00259760500818246	0.577922403003755	1	0.0817466296075019	False	0.286863956554248	0.552	0.0255216777365201
PEÑAFLOR	21	71662	0.244927576679412	0.0298800322539069	6	439	0.431316457815858	0.0791232913160608	1302.78	0.518559348050571	0.352732621732735	0.125108437370347	0.451052517696516	0.00333510089029053	0.512255755771606	2	0.054980324300187	True	0.095880379836538	0.668	0.03110933279984
PEÑALOLÉN	82	195893	0.301445176703609	-0.0582935102671551	7	2668	0.426544082739046	0	4495.67	0.521059966410234	0.328209519731678	0.132248626275601	0.44682178140628	0.0020980841581884	0.51268829730131	1	0.0652907454579796	False	0.118555687149248	0.668	0.00854099850789785
PERALILLO	4	9159	0.126323834479747	0.11775557336452	2	150	0.35888197401463	0.397020078132098	40.86	0.494923026531281	0.310491367861886	0.125896414342629	0.584797630799605	0.00436728900534993	0.537514591955853	1	0.0612512283000328	False	0.0720128022759602	0.532	0.198470038249044
PERQUENCO	1	5505	0.11008174386921	0.0197768212175794	2	177	0.381834695731153	0.483852280955829	21.95	0.508446866485014	0.277397260273973	0.128424657534247	0.605218855218855	0.00653950953678474	0.567877629063097	1	0.0746594005449591	True	0.20629811056683	0.398	0.256053989678444
PETORCA	6	8061	0.135715171814911	0.0296520461326245	2	204	0.364719017491626	0.582434357826175	6.8	0.508373650911798	0.241448692152918	0.141994826099454	0.669348010160881	0.00707108299218459	0.526703088415654	3	0.0568167721126411	True	0.0502443792766373	0.547	0.301513671875
PEUMO	3	11704	0.135252904989747	-0.0137328087023956	3	140	0.381920710868079	0.161601341437854	105.16	0.492566643882433	0.302315227070347	0.119100623330365	0.589251153788894	0.00256322624743677	0.5571499668215	3	0.0587833219412167	True	0.0807811806480249	0.524	0.297082228116711
PICA	4	8205	0.323217550274223	0.0135752271301384	2	102	0.426203534430225	0.579173838209983	0.74	0.270810481413772	0.223980523432745	0.123554473524041	0.436038514442916	0.00268129189518586	0.477556382745785	1	0.0652041438147471	False	0.0609237313886357	0.604	0.350496562261268
PICHIDEGUA	4	16175	0.104544049459042	0.0248592254390175	4	471	0.355363214837712	0.528101856548646	63.18	0.490819165378671	0.321345886710912	0.102484951381386	0.631949502306385	0.00340030911901082	0.533100368860415	1	0.0357959814528594	True	0.103661603460416	0.466	0.389840733590734
PICHILEMU	14	13516	0.222181118674164	-0.00043208631651781	3	246	0.370079905297425	0.212943759912163	19.24	0.498594258656407	0.2703783963994	0.108518086347725	0.518322158116326	0.00473512873631252	0.530394508311968	1	0.0646641018052678	False	0.0682446318474949	0.535	0.0723404255319149
PINTO	3	9007	0.143666037526368	0.000979430148276636	2	338	0.36105251471078	0.495889904867461	9.71	0.509714666370601	0.299629433562732	0.123080995235574	0.445347630577655	0.00477406461640946	0.548628902172882	2	0.0723881425557899	True	0.116381638163816	0.449	0.195641762452107
PIRQUE	9	21358	0.317070886787152	0.361045823128589	4	380	0.41932765240191	0.55997134346367	49.43	0.495083809345444	0.379558227682656	0.0903149915043785	0.362949841506619	0.00327746043637045	0.561364944784634	2	0.0633954490120798	True	0.056757016532103	0.652	0.0799396681749623
PITRUFQUÉN	7	20305	0.170992366412214	0.00177267007023198	4	587	0.373257818271362	0.334420421145871	42.46	0.521053927604038	0.265163024424448	0.135094075026294	0.492645616787605	0.00305343511450382	0.482722711350942	3	0.0525978822950012	True	0.197991686900695	0.485	0.142077649527807
PLACILLA	8	7193	0.118587515640206	0.0155097797531121	2	129	0.367857639371611	0.728198672465095	62.95	0.49506464618379	0.30188679245283	0.126379494482022	0.558534833612641	0.00430974558598638	0.564612057312787	3	0.0578340052829139	False	0.0452652345462516	0.471	0.314698162729659
PORTEZUELO	1	4055	0.109741060419236	0.0655581253574975	2	166	0.30924784217016	0.6289592760181	19.98	0.501849568434032	0.270285714285714	0.109142857142857	0.615134784020786	0.00690505548705302	0.55198996055934	2	0.0525277435265105	False	0.157894736842105	0.382	0.387766878245817
PORVENIR	5	5608	0.192047075606277	-0.0131458823899039	2	40	0.456847360912981	0.108660491104249	0.77	0.397646219686163	0.258962264150943	0.0957547169811321	0.594304388422035	0.00606276747503566	0.337269721303732	3	0.105028530670471	False	0.0709372312983663	0.726	0.099229512024282
POZO ALMONTE	9	12285	0.178021978021978	0.00569310444795758	3	106	0.502564102564103	0.357456559098721	1.01	0.406919006919007	0.251193887297039	0.133476599808978	0.449117341640706	0.00520960520960521	0.375841545516636	3	0.0894586894586895	False	0.160721019684742	0.591	0.240728859232645
PRIMAVERA	1	1070	0.281308411214953	NA	1	12	0.376635514018692	1	0.19	0.172897196261682	0.247474747474747	0.0555555555555556	0.588050314465409	0.0121495327102804	0.243491577335375	3	0.0803738317757009	False	0.0580431177446103	NA	0.298507462686567
PROVIDENCIA	444	125216	0.755917774086379	0.895823605542085	8	243	0.438106951188347	0	10538.07	0.543796319959111	0.174455934308807	0.0929549744301224	0.243924371139876	0.00742716585739842	0.521580824724454	3	0.0791911576795298	False	0.0284145947691314	0.968	0.016850291639663
PUCHUNCAVÍ	2	15102	0.222222222222222	0.0148890009745055	3	546	0.380810488676996	0.144882993637442	59.21	0.499668918024103	0.259869443580976	0.109107864470003	0.461964660077868	0.00403920010594623	0.523723629519253	3	0.0539001456760694	False	0.0561481303930968	0.585	0.0694786030496803
PUCÓN	7	22937	0.241531150542791	0.0261750793325482	4	508	0.427606051358068	0.356519300213863	22.16	0.508828530322187	0.284095722151631	0.110334603981364	0.367897576975981	0.00313903300344422	0.413610503282276	2	0.0414177965732223	False	0.117694033539948	0.572	0.0434349624636127
PUDAHUEL	33	185510	0.25022370761684	0.0328524135431912	7	2291	0.447792571829012	0.0180422331551545	1184.02	0.517707940272762	0.335055029203766	0.128661731805829	0.4729706995654	0.00173036493989542	0.474114151639426	1	0.0598835642283435	True	0.138519974500637	0.667	0.0120649818845466
PUENTE ALTO	211	453530	0.270061517429939	0.0815209080942791	7	535	0.45859810817366	2.11228186289178e-05	6933.16	0.522399841245342	0.36970617726596	0.130704019932545	0.41032978920055	0.000835666879809494	0.431471421439607	2	0.0565034286596256	False	0.116452060238765	0.676	0.00869591191328731
PUERTO MONTT	94	196131	0.263176142476202	0.059803931538502	6	2846	0.463598309293278	0.104753113028768	145.74	0.512183183688453	0.306132412031995	0.125289471378322	0.444244155411964	0.00166215437641168	0.444054480074873	1	0.0608419882629467	False	0.121603243215149	0.619	0.0397942823098557
PUERTO OCTAY	2	7355	0.11393609789259	0.00515910697962517	3	135	0.374983004758668	0.771863540393377	5.33	0.475730795377294	0.284810126582278	0.0866089273817455	0.635383924562191	0.00448674371176071	0.52350728725905	1	0.0534330387491502	True	0.133535660091047	0.548	0.351500789889415
PUERTO VARAS	27	35424	0.3403342366757	0.122291086892232	5	729	0.416525519421861	0.27744627394679	10.03	0.512985546522132	0.31553330552079	0.108955638993186	0.425148673376029	0.00231481481481481	0.509586805757911	1	0.0672143179765131	False	0.107874454923436	0.619	0.0724761947741324
PUMANQUE	2	2965	0.109274873524452	0.0998155202252746	1	78	0.324451939291737	1	7.87	0.492748735244519	0.288191577208918	0.106523534269199	0.610628513030148	0.00438448566610455	0.548025763091571	2	0.0809443507588533	False	0.0258546394714163	0.429	0.228941684665227
PUNITAQUI	2	8609	0.0986177256359624	0.00452878902138726	2	181	0.376698803577651	0.4662285505659	8.07	0.50621442676269	0.241714886901631	0.154129405576013	0.7012909632572	0.00360088279707283	0.519286303630363	3	0.110698106632594	False	0.0634965562788942	0.369	0.385397653194263
PUNTA ARENAS	94	108547	0.310621205560725	0.204076176816954	6	2337	0.41509207992851	0.043011733236063	7.19	0.503883110541977	0.288024536456155	0.129141688740183	0.484287576456432	0.00302173252139626	0.423672650959668	3	0.0792836282900495	False	0.0673632500292409	0.733	0.0451562287835126
PUQUELDÓN	1	3255	0.0783410138248848	0.00101228182687171	1	92	0.35668202764977	1	41.45	0.508141321044547	0.288805970149254	0.1	0.652626105044202	0.00921658986175115	0.457639219419324	3	0.101075268817204	False	0.059650824442289	0.461	0.26775956284153
PURÉN	1	9383	0.119897687306832	0.151581749242744	3	151	0.355216881594373	0.360472026487817	27.9	0.522221038047533	0.268219383921863	0.127222639619334	0.557669641353763	0.00618139187892998	0.509654166309105	1	0.082063305978898	False	0.294638765846953	0.408	0.182476466328747
PURRANQUE	15	16538	0.148990204377797	0.00212583190105083	4	280	0.36914983673963	0.292896067553635	14.68	0.514995767323739	0.273310958704217	0.120385232744783	0.599648985959438	0.00272100616761398	0.530793913673533	1	0.0484339097835288	True	0.196760758907913	0.527	0.240293678446989
PUTAENDO	8	13666	0.169471681545441	-0.0300413600726435	3	427	0.380725889067759	0.598066133460666	11.12	0.503731889360457	0.265751363550875	0.117547489185631	0.623755017095288	0.00343919215571491	0.527566465375265	1	0.0520269281428362	True	0.0488258256397546	0.543	0.261136264057251
PUTRE	4	2526	0.234362628661916	0.135488729458413	1	54	0.558986539984165	0.221699819168174	0.35	0.236342042755344	0.125886524822695	0.0815602836879433	0.422958870472683	0.0118764845605701	0.266961651917404	1	0.235550277117973	True	0.172581429265921	NA	0.104155707522357
PUYEHUE	11	9624	0.12333748960931	0.000624209215369744	3	314	0.376039068994181	0.571612239650296	6.92	0.489609310058188	0.264319495533368	0.0903836048344719	0.644503399104626	0.00446799667497922	0.56385564697083	1	0.066812136325852	False	0.206510138740662	0.521	0.269613259668508
QUEILÉN	0	4385	0.100570125427594	-0.0587018850109933	1	183	0.370125427594071	0.568616527390901	16.7	0.48460661345496	0.298930481283422	0.124064171122995	0.546947368421053	0.00615735461801596	0.421398154719659	2	0.100570125427594	False	0.0848954578226388	0.441	0.293785310734463
QUELLÓN	10	21274	0.113424837830215	0.00851156223288727	4	345	0.463100498260788	0.344880847308032	9.41	0.489658738366081	0.33155487804878	0.123040069686411	0.554040776222058	0.00178621791858607	0.404169769173492	1	0.0462066372097396	False	0.151473088801749	0.555	0.161313461385192
QUEMCHI	0	6870	0.0714701601164483	-0.062412167434818	2	196	0.340174672489083	0.699233716475096	20.66	0.484861717612809	0.273569302017863	0.0995699636123057	0.566912850812408	0.00625909752547307	0.403889750626417	3	0.0572052401746725	True	0.0487751531058618	0.485	0.272320095550911
QUILACO	1	3316	0.121531966224367	0.0103252471567472	1	69	0.319059107358263	0.531093279839519	3.65	0.496984318455971	0.219225449515906	0.132088520055325	0.599003171726325	0.00784077201447527	0.532191945985049	3	0.0802171290711701	False	0.098547215496368	0.414	0.181884587289993
QUILICURA	23	165917	0.246858368943508	0.0690269145647271	6	850	0.48189154818373	0.00262344945582434	3610.64	0.513111977675585	0.385100947672023	0.127004532344458	0.426245619240112	0.00109693400917326	0.475329643209702	3	0.0507000488195905	True	0.126530764040526	0.693	0.0123589203656509
QUILLECO	0	7887	0.100925573728921	-0.0141544776067432	3	239	0.350069735006974	0.417335975800563	8.94	0.510333460124255	0.271808999081726	0.145087235996327	0.589394256969189	0.00443768226195004	0.531350929947656	3	0.0493216685685305	True	0.129152012504885	0.413	0.192055051610885
QUILLÓN	2	14532	0.133498486099642	0.0122905970063782	4	191	0.339870630333058	0.403889047755219	39.81	0.507982383704927	0.249649368863955	0.125136356552906	0.532582781456954	0.00591797412606661	0.534437601755504	2	0.0448665015139004	False	0.199301961728246	0.506	0.222291895281392
QUILLOTA	28	73598	0.253512323704448	0.0504660872694698	6	1643	0.41396505339819	0.134626644718672	310.04	0.524307725753417	0.29044230310872	0.145970240730021	0.432109487302348	0.00211962281583739	0.478546246668004	1	0.052501426669203	True	0.0725415608468542	0.64	0.149331783846601
QUILPUÉ	49	125868	0.346060952744145	0.172570300990778	6	1860	0.397487844408428	0.013921480739315	312.98	0.53556106397178	0.285900165602082	0.142634650264175	0.373969594594595	0.00189086980010805	0.490663307170149	1	0.0516414021037913	True	0.0857831627062396	0.712	0.0175015365703749
QUINCHAO	2	6637	0.138918185927377	-0.0350302098596696	2	206	0.360705137863493	0.603239366963403	55.16	0.513937019737833	0.260382809678584	0.123871433730589	0.676656151419558	0.00587614886243785	0.353006681514477	3	0.0998945306614434	True	0.0427718832891247	0.515	0.237881219903692
QUINTA DE TILCOCO	6	10653	0.132450952783254	-0.0575393130430855	3	113	0.379517506805595	0.440239963082603	142.38	0.49723082699709	0.313890840946357	0.118294682595456	0.550379520762018	0.00535060546324979	0.58349978289188	1	0.0682436872242561	True	0.0564086735087584	0.534	0.361139718503261
QUINTA NORMAL	86	92012	0.26575881406773	0.222769721319698	6	352	0.432508803199583	0	9579.83	0.517465113246098	0.243386094632967	0.130478787708398	0.458824763903463	0.00320610355171065	0.47727318255574	1	0.0830543842107551	True	0.0888017560319343	0.677	0.00667349252203167
QUINTERO	7	25727	0.252652854977261	0.00287226723912014	4	130	0.401990127103821	0.157848573129092	186.94	0.508376413884246	0.266553480475382	0.126391246934541	0.456441368850128	0.00314844326971664	0.502884111169376	3	0.0711703657635947	False	0.0978095527836933	0.613	0.0623686580606424
QUIRIHUE	4	9569	0.153934580415926	0.0187879039528895	3	249	0.34852126659003	0.1829394514404	22.78	0.51008464834361	0.250638792102207	0.144018583042973	0.63727959697733	0.0041801651165221	0.561951495706332	1	0.0403385933744383	True	0.125315391084945	0.467	0.157257142857143
RANCAGUA	92	194416	0.272456999423916	0.0260117938699978	7	1463	0.425839437083368	0.0313970898442347	897.65	0.518794749403341	0.29562825960383	0.139439812692789	0.44140774942148	0.00174368364743642	0.502407872696817	2	0.0567134392231092	True	0.12841932132964	0.696	0.101680111944854
RÁNQUIL	1	4800	0.125416666666667	0.058022072005787	2	57	0.292291666666667	0.724239791485665	24.39	0.509375	0.214962121212121	0.112215909090909	0.586152882205514	0.005	0.579731202324737	2	0.0839583333333333	True	0.311824380508897	0.496	0.239204269771955
RAUCO	6	8573	0.115828764726467	0.0117646728311009	2	195	0.373848127843229	0.47243418542541	32.5	0.507640265951242	0.302134646962233	0.144772851669403	0.606213737600599	0.0033827131692523	0.584829246935201	1	0.0587892219759711	False	0.0919001528273051	0.48	0.373430723579092
RECOLETA	110	131141	0.241861812857916	0.0150668531179361	6	553	0.435920116515811	0	10521.38	0.510816601978024	0.228559433849106	0.117908120427012	0.461645724555723	0.00242487094043815	0.473539791194359	1	0.0832310261474291	False	0.0971315673048369	0.632	0.00607302816366811
RENAICO	0	8210	0.111814859926918	0.487990623138771	NA	191	0.4	0.185170731707317	39.63	0.519975639464068	0.287514654161782	0.142145369284877	0.581829495955196	0.00475030450669915	0.548401774542145	3	0.0498172959805116	False	0.299149429731297	0.442	0.279959969977483
RENCA	27	117078	0.155494627513282	0.0283743651235815	6	1327	0.449110849177471	0	6312.5	0.511821179043031	0.307217838605312	0.128156786071736	0.50531746031746	0.000819966176395224	0.457736565340987	2	0.0713114334033721	True	0.133335128729936	0.596	0.00799575915536511
RENGO	12	47170	0.180665677337291	-0.0228537199907144	5	521	0.417850328598686	0.218937526561836	103.21	0.513355946576214	0.301312555561366	0.134916069654343	0.55546150916247	0.00258638965444138	0.52935905190761	3	0.0678185287258851	False	0.130026153716359	0.606	0.212140005426567
REQUÍNOA	10	22275	0.18047138047138	-0.00979601437417433	4	718	0.412345679012346	0.417798913043478	46.66	0.497553310886644	0.364388028415046	0.114126004425294	0.561542620291944	0.00287317620650954	0.543406943152328	3	0.0380695847362514	True	0.102050936913322	0.595	0.297488226059655
RETIRO	0	16265	0.0783276975099908	0.0694101768612843	4	458	0.346633876421765	0.64639030739962	23.83	0.498124807869659	0.330454807138745	0.103195164075993	0.539349670122526	0.00344297571472487	0.549420674477312	2	0.0271134337534583	False	0.126963151207116	0.415	0.37959127312897
RINCONADA	2	7994	0.222041531148361	0.0158977903121459	2	112	0.407430572929697	0.20985598118938	84.52	0.503502626970228	0.316416040100251	0.130952380952381	0.574123391034177	0.00375281461095822	0.57059642902368	1	0.0629221916437328	False	0.0603793466807165	0.589	0.279727950855638
RÍO BUENO	7	25699	0.141445192419939	0.0201367974512875	5	327	0.356667574613798	0.453557312252964	14.97	0.508813572512549	0.248697214734951	0.115363881401617	0.523174690888996	0.0032296976536052	0.496501817682969	2	0.0737771897739212	True	0.17273710782546	0.51	0.239644731530077
RÍO CLARO	1	11429	0.0872342287164231	0.0117403104513178	3	364	0.366961238953539	0.682654969078096	31.34	0.476944614576953	0.324915824915825	0.109848484848485	0.636256917658897	0.00524980313238254	0.570185503920444	2	0.0478607052235541	True	0.107095245148867	0.443	0.484643250905654
RÍO HURTADO	4	3569	0.0980666853460353	0.451051039692625	1	153	0.309610535163911	1	2.36	0.497898571028299	0.162448499117128	0.124779281930547	0.605296343001261	0.0103670495937237	0.510515021459227	2	0.0885402073409919	True	0.0206454199238324	0.42	0.369928400954654
RÍO IBÁÑEZ	1	2219	0.17981072555205	0.32085787499941	1	55	0.354664263181613	1	0.37	0.455159981973862	0.164319248826291	0.122065727699531	0.49047619047619	0.00721045515998197	0.492379835873388	2	0.122127084272195	True	0.100871731008717	0.535	0.178855901520637
RÍO NEGRO	9	11572	0.134116833736606	0.0448448310107433	3	324	0.362599377808503	0.504153354632588	10.8	0.501296232284825	0.26680412371134	0.11319587628866	0.619108643030044	0.00311095748358106	0.54717569146864	2	0.0694780504666436	True	0.194104757192338	0.506	0.274586354340956
RÍO VERDE	0	604	0.316225165562914	NA	1	8	0.410596026490066	1	0.04	0.144039735099338	0.0869565217391304	0.0108695652173913	0.448979591836735	0.0231788079470199	0.386261261261261	2	0.120860927152318	True	0.149068322981366	NA	0.507640067911715
ROMERAL	14	12360	0.131877022653722	-0.00668683872732703	3	300	0.389886731391586	0.570092842562718	9.46	0.49546925566343	0.338565022421525	0.118426416632695	0.552765198298339	0.00380258899676375	0.578884652049571	3	0.0558252427184466	False	0.139149340943063	0.519	0.364990165776904
SAAVEDRA	3	9903	0.0801777239220438	0.112727422163917	3	135	0.342724426941331	0.780803212851406	32.36	0.505907300817934	0.241100323624595	0.136384650947758	0.600637904985731	0.00444309805109563	0.47217818642993	3	0.07987478541856	False	0.184131736526946	0.265	0.317186772240335
SAGRADA FAMILIA	2	15239	0.110177833191154	0.0223348888333191	4	529	0.380602401732397	0.574741156169111	35.59	0.494651880044622	0.343498934251517	0.115100836202656	0.653045142406845	0.00492158278102238	0.599837936390033	2	0.0477721635277905	False	0.123181276860146	0.447	0.423067454455933
SALAMANCA	13	23948	0.170327375981293	0.00127953950428475	4	314	0.383205278102556	0.427437216751286	7.92	0.460080173709704	0.252276559865093	0.136593591905565	0.627873003506038	0.00292299983297144	0.488440681191133	1	0.0564974110572908	True	0.106689970622141	0.524	0.307580068578099
SAN ANTONIO	37	74005	0.200959394635498	-0.00768098010274997	6	2325	0.399000067563002	0.0523371647509579	238.92	0.515248969664212	0.270379589296826	0.132925395837655	0.551290364414473	0.00329707452199176	0.51359416003943	3	0.071197892034322	True	0.0823253427168096	0.568	0.0511324128340121
SAN BERNARDO	41	237466	0.210809126359142	0.0245479467171598	7	2225	0.463695855406669	0.0168097626056626	1917.82	0.514162027406029	0.344153214141063	0.130000578603252	0.443574923150193	0.0016465515063209	0.441870253104016	2	0.0564164975196449	True	0.152651519104923	0.605	0.0188853301058287
SAN CARLOS	20	43427	0.156400396066963	0.00095857653805715	5	1107	0.376355723397886	0.372718014484007	60.74	0.526423653487462	0.290467330633687	0.141184196125643	0.531170761563347	0.00214152485780735	0.511837100022376	2	0.0670090036152624	True	0.181894160999886	0.51	0.185968988332744
SAN CLEMENTE	6	34849	0.115412206949984	-0.0102197218096634	5	403	0.394186346810525	0.499271996117313	9.23	0.500588252173664	0.310929692448448	0.135688648039975	0.663427905169063	0.0025251800625556	0.534086528482045	1	0.0494705730437028	False	0.130419913525661	0.407	0.317506023388376
SAN ESTEBAN	5	15004	0.204478805651826	0.0811708886071105	3	411	0.400959744068248	0.396870856536728	13.57	0.509597440682485	0.337872892347601	0.122730220492866	0.568389454450535	0.00313249800053319	0.573245548406404	3	0.074713409757398	True	0.0751389361460814	0.609	0.26146052143828
SAN FABIÁN	1	3566	0.15002804262479	0.000147687690228381	1	125	0.360628154795289	0.60677808727948	2.58	0.48597868760516	0.260416666666667	0.108723958333333	0.600084281500211	0.00841278743690409	0.524535809018568	3	0.0532809871003926	False	0.1465495608532	0.394	0.157894736842105
SAN FELIPE	41	61471	0.247986855590441	0.104953800674468	6	786	0.428055505848286	0.0940476810160845	397	0.520668282604805	0.279625127440985	0.128303662457846	0.467915106117353	0.00260285337801565	0.497603833865815	3	0.0473556636462722	False	0.0683054436739609	0.615	0.171982795947233
SAN FERNANDO	25	59236	0.204065095550003	0.000772643252696175	6	874	0.403673441825917	0.138712773579549	30.15	0.51840097238166	0.300911115610447	0.140919214415874	0.479143816266161	0.00124924032682828	0.517732693201177	3	0.0723546491998109	False	0.0956203468785093	0.653	0.144243111734679
SAN GREGORIO	0	731	0.246238030095759	NA	1	3	0.350205198358413	1	0.09	0.199726402188782	0.17687074829932	0.0340136054421769	0.476363636363636	0.0218878248974008	0.259678942398489	3	0.0916552667578659	False	0.0521327014218009	NA	0.33030303030303
SAN IGNACIO	2	13286	0.108083697124793	0.00652750855450691	4	302	0.353454764413669	0.576963741526214	44.01	0.510763209393346	0.306242219455806	0.129823937399964	0.573905862923204	0.00587084148727984	0.536513327918482	1	0.0438055095589342	True	0.113063312989335	0.374	0.374375115719311
SAN JAVIER	34	36688	0.149449411251635	-0.0246917640507088	5	262	0.398740732664632	0.284936439282499	31.3	0.521178587003925	0.303964469988897	0.145516295473842	0.572670283938261	0.00294374182293938	0.529319911886903	1	0.0545409943305713	True	0.124697129151472	0.47	0.194281237759499
SAN JOAQUÍN	39	79334	0.253838203040311	-0.04227221683543	6	773	0.415080545541634	0	10432.7	0.520722514936849	0.235204906983014	0.125168509032084	0.505051481606806	0.00373106108352031	0.495954353116047	3	0.0899362190233696	True	0.10662322721604	0.636	0.00486270660926591
SAN JOSÉ DE MAIPO	14	15179	0.292179985506292	-0.0708331796563206	3	449	0.402859213386916	0.383803397657925	3	0.453521312339416	0.284452975047985	0.117850287907869	0.449225252913305	0.00441399301666776	0.546427821705969	2	0.0990183806574873	True	0.0673265984134518	0.648	0.0488717895393574
SAN JUAN DE LA COSTA	8	6285	0.0568019093078759	-0.00130997931476557	2	428	0.285918854415274	0.844249201277955	4.96	0.465075576770087	0.214659685863874	0.0977312390924956	0.638801642908915	0.0050914876690533	0.548284540998808	1	0.0657120127287192	False	0.180506329113924	0.281	0.365960309451732
SAN MIGUEL	74	91137	0.496241921502793	0.353844178665466	6	193	0.441884196319826	0	11023.7	0.537410711346654	0.252385172827277	0.122829883739117	0.399953560044751	0.00359897736374908	0.493926661175465	1	0.079671264140799	True	0.0631827318011011	0.783	0.00780396716344291
SAN NICOLÁS	6	9622	0.121076699230929	0.0143663319141044	2	218	0.350239035543546	0.578815823493924	23.32	0.503221783413012	0.309350714464778	0.111306091752319	0.616949152542373	0.00290999792143006	0.58519523908958	1	0.0559135314903347	True	0.196197991391679	0.376	0.272001877493546
SAN PABLO	5	8273	0.120270760304605	0.214041792903656	3	494	0.331923123413514	0.540478564307079	16.47	0.507796446271002	0.246413502109705	0.109985935302391	0.63070159369848	0.00471413030339659	0.576573722010984	1	0.0866674725009066	True	0.166036308623298	0.466	0.283960092095165
SAN PEDRO	2	7820	0.110485933503836	-0.00321295807792004	2	111	0.3846547314578	1	12.21	0.464705882352941	0.334256694367498	0.0858725761772853	0.564860005137426	0.0030690537084399	0.531322505800464	1	0.0666240409207161	True	0.0929776810016331	0.484	0.416302095325812
SAN PEDRO DE ATACAMA	1	9300	0.323333333333333	0.00846235088939069	1	230	0.500967741935484	0.497635503819571	0.32	0.429784946236559	0.188622754491018	0.121423819028609	0.376587301587302	0.00182795698924731	0.484801846864179	1	0.0403225806451613	True	0.0591863709795858	0.602	0.133418949771689
SAN PEDRO DE LA PAZ	20	103512	0.389123966303424	0.0552001744043091	6	453	0.444248009892573	0.000940762320951687	1156.66	0.531658165236881	0.363389669126398	0.138324208521781	0.426458483383064	0.00144910734987248	0.543363103973612	3	0.0530663111523302	True	0.247010166280427	0.671	0.0162994899837005
SAN RAFAEL	7	7313	0.115684397648024	0.0147536339421568	2	116	0.394776425543553	0.459471221847459	37.05	0.507999453028853	0.325894322284214	0.132589432228421	0.625504258180188	0.00560645425953781	0.604115894936366	1	0.0980445781485027	False	0.116849855938534	0.46	0.253164556962025
SAN RAMÓN	22	68161	0.146828831736624	-0.000726982470450843	6	630	0.406904241428383	0	14249.86	0.51228708498995	0.251978837714801	0.131238977976459	0.56320054345189	0.00459206877833365	0.499491032476975	1	0.167192382740864	False	0.138806661430959	0.575	0.00441121093119587
SAN ROSENDO	1	2771	0.158787441356911	-0.0430368397755774	1	46	0.329844821364128	0.148007033997655	42.78	0.526163839769036	0.224673202614379	0.149509803921569	0.577363289529462	0.00793937206784554	0.559535104364326	1	0.16131360519668	False	0.189182389937107	0.489	0.0907297830374754
SAN VICENTE DE TAGUA TAGUA	9	38190	0.171432312123593	-0.0240939701667399	5	749	0.37158942131448	0.43957148355643	98.71	0.507331762241424	0.297212431912848	0.123229734059596	0.538075270487136	0.00306362922230951	0.526908704072448	1	0.0562189054726368	False	0.0681016845862534	0.544	0.225919610231425
SANTA BÁRBARA	3	10986	0.139905334061533	-0.000300919638733979	4	218	0.401419989077007	0.42016989762579	10.3	0.516930638995085	0.278406617326948	0.148889856334349	0.485638386186286	0.004733296923357	0.48203281312525	1	0.0578918623702895	False	0.11717017208413	0.472	0.149846468781986
SANTA CRUZ	12	30875	0.1862995951417	0.0349942032865499	5	774	0.382866396761134	0.397067758552371	89.44	0.512161943319838	0.295742504131581	0.135358463838829	0.525966392365673	0.00262348178137652	0.498363028569459	3	0.0456032388663968	False	0.0688033491002012	0.574	0.157897851689649
SANTA JUANA	1	11133	0.153687236144795	0.11923214462497	3	542	0.375011227881074	0.302203796639756	18.75	0.514147130153597	0.286496734779861	0.14324836738993	0.532237266279819	0.00422168328393066	0.525807271802695	1	0.0670978172999192	True	0.357116667888832	0.47	0.15909530253238
SANTA MARÍA	5	12282	0.143054877055854	0.034212665405958	3	257	0.407669760625305	0.357784922249196	94.37	0.508467676274222	0.300460092018404	0.127825565113023	0.579302763819096	0.0030939586386582	0.568419173435687	1	0.0584595342778049	True	0.0575753569539926	0.559	0.344944150499706
SANTIAGO	530	357753	0.553281174441584	0.531799245309538	8	850	0.576294258888116	0	16287.82	0.488367672668014	0.132797717979538	0.0800662522069691	0.350474683544304	0.00546186894309761	0.427794817556848	1	0.0532266675611386	False	0.0759992835888428	0.833	0.00813990813871925
SANTO DOMINGO	2	8814	0.28738370773769	0.000751265418107022	2	145	0.35500340367597	0.429724770642202	17.35	0.504311322895394	0.326383097025299	0.0911871003614123	0.398787520331214	0.00953029271613342	0.663169248872328	2	0.0753346948037213	True	0.0425722608111136	0.666	0.133006856023506
SIERRA GORDA	1	9880	0.413056680161943	-0.0262863433879832	1	21	0.446862348178138	1	0.24	0.139777327935223	0.201117318435754	0.153631284916201	0.517241379310345	0.00435222672064777	0.235522598870056	3	0.067004048582996	True	0.0167406901264093	0.684	0.710628884441167
TALAGANTE	21	59323	0.25062791834533	-0.0232395168913657	5	672	0.439542841730863	0.202432749168205	561.27	0.508352578258011	0.342168563234342	0.122398001665279	0.417157426027004	0.0022756772246852	0.542687323394719	3	0.0663654906191528	True	0.0958732562541864	0.682	0.0525098585702849
TALCA	90	181035	0.298765432098765	0.0464103627316289	7	1153	0.436457038694175	0.0428441120545297	1005.77	0.528251443091115	0.285610980734596	0.135048845713038	0.510106962075042	0.00193885160328113	0.532256041100391	3	0.056237744082636	True	0.0905327125275974	0.624	0.0402630109271767
TALCAHUANO	21	124935	0.314779685436427	0.0667446567427025	7	2012	0.419618201464762	0.00941686600900171	1935.35	0.52548125025013	0.306574263265435	0.144713837339119	0.418393822876614	0.00300156081162204	0.486450729927007	1	0.0762556529395286	True	0.0765767296452358	0.647	0.0320462691430433
TALTAL	2	10674	0.16348135656736	-0.0103084473067708	3	50	0.417837736556118	0.164751820980701	0.64	0.427487352445194	0.229666390956714	0.114971050454921	0.579907565069326	0.00337268128161889	0.426717874195557	1	0.0916245081506464	False	0.120227201009782	0.675	0.321412738288754
TEMUCO	130	230706	0.354650507572408	0.0506797886429654	7	2191	0.458865395785112	0.0681621018713595	620.37	0.532266174265082	0.28895729533602	0.132186643817503	0.401478786001858	0.00208490459719296	0.473555885534107	2	0.049318179847945	True	0.202071892606544	0.657	0.0191175042878871
TENO	2	23628	0.107668867445404	0.021708436026559	4	465	0.3899187404774	0.670412503025483	46.12	0.491958693076012	0.332074283915644	0.123911446857622	0.556219349086045	0.00342813610970036	0.499777183600713	2	0.026536312849162	True	0.107184672698244	0.483	0.354906542056075
TEODORO SCHMIDT	5	12199	0.0844331502582179	0.199561112498103	4	593	0.329535207803918	0.640877367896311	24.87	0.497007951471432	0.256210604375232	0.112903225806452	0.453496359390026	0.00344290515616034	0.540626856803327	1	0.039921305025002	False	0.217560553633218	0.354	0.419974391805378
TIERRA AMARILLA	10	11043	0.123698270397537	-0.00951848517773638	3	108	0.451054966947388	0.291318924316998	1.54	0.431766730055239	0.304893671534717	0.122726108121957	0.578265563152213	0.00561441637236258	0.509674461256304	3	0.161912523770714	False	0.0949913644214162	0.548	0.490706319702602
TILTIL	6	15494	0.204530786110753	-0.035998907307618	3	377	0.445333677552601	0.323218724109362	26.95	0.480250419517232	0.340062111801242	0.104209799861974	0.518438177874187	0.00432425455014844	0.504731367795417	3	0.0792564863818252	False	0.0797866103880877	0.579	0.136470852521622
TIMAUKEL	1	377	0.26790450928382	NA	1	3	0.395225464190981	1	0.04	0.137931034482759	0.103448275862069	0.0459770114942529	0.488	0.0371352785145889	0.15527950310559	3	0.161803713527851	False	0.0596330275229358	NA	0.175287356321839
TIRÚA	1	8045	0.110752019888129	0.0923042721959998	NA	114	0.442635177128651	0.641163482768551	16.76	0.497824735860783	0.321396598030439	0.121754700089526	0.477272727272727	0.00484773151025482	0.504526252263126	3	0.0453697949036669	False	0.331181345153209	0.35	0.25977366255144
TOCOPILLA	8	19520	0.159016393442623	0.00122534250269702	4	300	0.426946721311475	0.0220360517747955	6.83	0.508043032786885	0.239304478358769	0.135101325994496	0.570748838790076	0.00532786885245902	0.411208422621821	3	0.159170081967213	False	0.101964279083584	0.664	0.0972659823152759
TOLTÉN	4	7879	0.101662647544105	0.162066252990389	3	425	0.33189491052164	0.602139477473771	13.28	0.499809620510217	0.250519441970911	0.107450281982784	0.468414533443435	0.00609214367305496	0.478136412989833	2	0.0404873714938444	True	0.229239054899236	0.365	0.31271676300578
TOMÉ	9	45133	0.230164181419361	0.00725423815583885	5	625	0.384552323133849	0.098387507734867	112.63	0.536591850752221	0.292810742944484	0.143675964845243	0.534850126399422	0.00356723461768551	0.525271899502571	1	0.082356590521348	False	NA	0.503	0.0589069288817745
TORRES DEL PAINE	0	1163	0.521066208082545	NA	1	6	0.60189165950129	1	0.11	0.329320722269991	0.140625	0.03125	0.519038076152305	0.0103181427343078	0.332666666666667	3	0.102321582115219	True	0.00943396226415094	NA	0.0757855822550832
TORTEL	2	405	0.209876543209877	NA	1	23	0.446913580246914	1	0.027	0.432098765432099	0.212765957446809	0.0851063829787234	0.49047619047619	0.037037037037037	0.434782608695652	1	0.0814814814814815	True	NA	NA	0.029126213592233
TRAIGUÉN	4	15245	0.130403410954411	0.105169051656709	4	120	0.369957363069859	0.238443984503529	21.84	0.529353886520171	0.247509093784596	0.13711845642891	0.564854881266491	0.00373893079698262	0.520090020858492	3	0.0669071826828468	False	0.17201020357125	0.487	0.180869565217391
TREGUACO	3	4502	0.0968458462905375	0.0716653921624696	2	91	0.321190581963572	0.671542306980189	16.99	0.504442470013327	0.266399599399099	0.118678017025538	0.616971125515616	0.0097734340293203	0.617090909090909	3	0.0519768991559307	True	0.309550353028614	0.407	0.2
TUCAPEL	4	11488	0.147980501392758	0.00955739889859225	3	481	0.372127437325905	0.158978350077827	15.71	0.51758356545961	0.266532663316583	0.139095477386935	0.634192932187202	0.00470055710306407	0.522585475418018	3	0.0726845403899721	False	0.158962397512016	0.448	0.125925925925926
VALDIVIA	104	137213	0.32942213930167	0.194732466198906	6	3169	0.451830365927427	0.0684248554913295	165.22	0.521408321368967	0.267500500664518	0.121288255320698	0.490586353288624	0.00216451793926231	0.512955657251065	3	0.0694540604753194	False	0.185249252059146	0.652	0.0259462965715753
VALLENAR	17	40839	0.182644041235094	-0.0186439112577817	5	303	0.406963931536032	0.113604407034305	7.49	0.516589534513578	0.233454411130949	0.136551129717417	0.545427135678392	0.00342809569284263	0.461513485934275	1	0.0993168295012121	True	0.0826939634554673	0.595	0.129090391729109
VALPARAÍSO	217	247593	0.313490284458769	0.142461610855467	7	1874	0.439168312512874	0.00248436736276146	735.05	0.515959659602654	0.239726974594018	0.127020032399542	0.435425264300159	0.00354614225765672	0.430373297764318	2	0.0880517623680799	True	0.101815164119814	0.655	0.0129347097874414
VICHUQUÉN	5	3616	0.136615044247788	0.0794466512814971	1	82	0.297013274336283	0.724664507172605	12.05	0.482024336283186	0.260337798485731	0.112405358182877	0.579838399384379	0.00967920353982301	0.550402371876324	1	0.0768805309734513	True	0.041642455936471	0.414	0.144076305220884
VICTORIA	5	27898	0.182127751093268	-0.00718948851724054	5	448	0.390063803856907	0.272833655140132	27.83	0.526955337300165	0.26404593639576	0.138339222614841	0.539174906239345	0.00351279661624489	0.466310534516201	2	0.0788945444117858	True	0.188580573257509	0.493	0.125639482395426
VICUÑA	8	22094	0.150267040825563	0.06924867278562	4	419	0.403367430071513	0.388102697058082	3.5	0.506110256178148	0.256444743331092	0.144922663080027	0.592481927710843	0.00339458676563773	0.501546939959393	1	0.0829637005521861	False	0.0239589275527667	0.568	0.311906241676285
VILCÚN	10	22238	0.155049914560662	0.111304455684732	4	804	0.414695566148035	0.452168661859259	19.47	0.511062145876428	0.333079847908745	0.123737099402499	0.558022856081018	0.00242827592409389	0.49045340624288	1	0.0365590430794136	False	0.174687054943408	0.426	0.183190883190883
VILLA ALEGRE	1	13221	0.117237727857197	0.100214299337086	3	297	0.373799258755011	0.403489303988657	80.79	0.517358747447243	0.275777700104858	0.138587906326459	0.580764313112658	0.00325240148248998	0.560965890978642	1	0.0450041600484078	True	0.130152547874067	0.463	0.260505504729415
VILLA ALEMANA	36	102994	0.321572130415364	0.118003655065059	6	1018	0.412422082839777	0.00964851281727092	1426.27	0.53660407402373	0.312843858026194	0.146550464969083	0.360667966024207	0.00183505835291376	0.492662051306368	3	0.0500029127910364	True	0.0906125435974091	0.668	0.0174523645439475
VILLARRICA	18	44506	0.200557228238889	-0.00359163982388764	5	495	0.402956904687009	0.342442049100544	42.6	0.515930436345661	0.296457795004307	0.117624892334195	0.426701821668265	0.00256145238844201	0.441061422983402	2	0.0312766817957129	True	0.164423167182953	0.521	0.0690245782307099
VIÑA DEL MAR	139	282873	0.390945760111428	0.232343612592152	7	4892	0.433328737631375	0	2651.89	0.531386876796301	0.238957623072348	0.126092091706385	0.345115662510197	0.0034326358471823	0.474155526162198	2	0.0628303160782401	True	0.089047794244817	0.68	0.0125110391521931
VITACURA	106	70638	0.714360542484215	0.757501236260325	8	61	0.362991590928396	0	3154.39	0.562119539058297	0.315489951982927	0.120398363862707	0.125698634193286	0.00570514453976613	0.67661753841145	2	0.0607463404966165	True	0.0290857142857143	0.992	0.0234254453640062
YERBAS BUENAS	4	14547	0.0816663229531862	0.0266471543007569	4	267	0.384134185742765	0.657817598584149	69.61	0.496528493847529	0.336549658958576	0.127266677757445	0.632077922077922	0.00364336289269265	0.570285883572804	3	0.0639994500584313	False	0.212679505733051	0.458	0.38581886034161
YUMBEL	7	17659	0.143666119259301	-0.197002238011682	4	249	0.335409706098873	0.400367959241438	29.71	0.510561186930177	0.250467789361133	0.124031007751938	0.572404115996258	0.0036242142816694	0.556394108155936	3	0.0585537119882213	True	0.153796236210253	0.461	0.157117939084932
YUNGAY	4	14604	0.148384004382361	-0.000128883361488606	4	299	0.355998356614626	0.2520942261202	22.15	0.498972884141331	0.285260986831667	0.12168808503887	0.517259552042161	0.00301287318542865	0.501519756838906	2	0.0471788551081895	True	0.120532508424018	0.501	0.1002201027146
ZAPALLAR	2	6092	0.228660538411031	0.0463817082858117	2	147	0.368351936966513	0.316936912385884	21.55	0.491956664478004	0.27982385908727	0.101681345076061	0.352238805970149	0.00705843729481287	0.584472230299506	2	0.064510833880499	True	0.0913531998045921	0.624	0.0519627223948037
