# Supplementary material for: Citizens at the forefront of the constitutional debate: Voluntary citizen participation determinants and emergent content in Chile
Source: PLoS One. 2022 Jun 6;17(6):e0267443. doi: 10.1371/journal.pone.0267443 (PMC9170096; doi:10.1371/journal.pone.0267443)
Supplement: S2 Dataset — (CSV) [file pone.0267443.s002.csv]

comuna_nombre	categoria	normalizacion
Puente Alto	Igualdad ante la ley	Es fundamental que este derecho siga garantizado en la constitución
Ñuñoa	Igualdad ante la ley	Todos somos iguales ante la ley
Las Condes	Igualdad ante la ley	Todos somos iguales ante la ley
Puente Alto	Igualdad ante la ley	La igualdad ante la ley garantiza el mismo trato ante la ley
Puente Alto	Igualdad ante la ley	Igualdad ante la ley es mismo trato
La Pintana	A huelga	El derecho a huelga debe ser un derecho respaldado constitucionalmente, sin reemplazo de por medio
Peñalolén	A la información	es esencial la entrega de información a la gente en los diferentes ámbitos de su vida, protección social, derechos y deberes en esta sociedad
Rancagua	Igualdad ante la ley	La igualdad ante la ley es que todos los ciudadanos tengamos el derecho y consideración, sin visualizar aspectos sociales y económicos, al momento de registrar esto se toma en cuenta el derecho mismo: igualdad.
Puente Alto	Igualdad ante la ley	la igualdad ante la ley es que todas las personas son iguales ante la ley sin importar condición socioeconómica ni el rol político que tenga
Nancagua	Igualdad ante la ley	La igualdad ante la ley es que ante la ley todos somos iguales sin importar apellidos, bienes o familias.
Lo Barnechea	Igualdad ante la ley	la igualdad ante la ley es que todos somos iguales, por lo que la ley aplica a todos por igual
San Miguel	Igualdad ante la ley	debe haber igualdad
Quillota	Igualdad ante la ley	La igualdad ante la ley es que no existan grupos ni personas favorecidas.
Purranque	Igualdad ante la ley	debe haber ley pareja para todos, sin puerta giratoria
San Bernardo	Igualdad ante la ley	La igualdad ante la ley es que la nueva constitucion nos garantice que todos somos iguales ante la ley, sin excepciones.
Vitacura	Igualdad ante la ley	La igualdad ante la ley fue casi unanime, casi todos a favor de la importancia de este derecho.
Puente Alto	Igualdad ante la ley	La igualdad ante la ley es para evitar la discriminación y que los derechos a las personas sean respetados.
Los Andes	Igualdad ante la ley	La igualdad ante la ley es que la ley se imparta igualitariamente.
Llaillay	Igualdad ante la ley	La igualdad ante la ley es un derecho que percibimos de que ante la ley tenemos que tener igualdad ante la ley ya sea pobres o ricos.
Valparaíso	Igualdad ante la ley	en la igualdad ante la ley debemos ser todos iguales
Rancagua	Igualdad ante la ley	La igualdad ante la ley es garantizar dentro de nuestra Constitución igual o trato igualitario ante la ley.
Concón	Igualdad ante la ley	La igualdad ante la ley debe tener acceso a la justicia y defensa con el debido proceso.
Pirque	Igualdad ante la ley	la igualdad ante la ley es que todos los ciudadanos respondemos de igual forma ante la ley sin privilegios especiales, mediante un debido proceso
Recoleta	Igualdad ante la ley	la igualdad ante la ley debe tener misma consideración y respeto para todos, sin privilegios y bajo un mismo estatuto
Lautaro	Igualdad ante la ley	La igualdad ante la ley es el dERECHO DE JUSTICIA Y DE EQUIDAD EN IGUALDAD DE CONDICIONES DE QUIENES VIVIMOS Y COMPARTIMOS EL MISMO TERRITORIO.
Concón	Igualdad ante la ley	La igualdad ante la ley es que la justicia sea TRANSVERSAL para quien sea en Chile.
Ñuñoa	Igualdad ante la ley	La igualdad ante la ley es Que todo ciudadano tenga el mismo trato ante la ley, independiente de sus recursos.
Antofagasta	Igualdad ante la ley	Todos los ciudadanos tenemos el derecho de recibir el mismo trato ante la ley
Linares	Igualdad ante la ley	La igualdad ante la ley es que existan estamentos definidos para la aplicación de la Ley de acuerdo a la cosmovisión de cada pueblos originarios ( Que no sea sometidas a criterio).
Vitacura	Igualdad ante la ley	igualdad ante la ley debe ser la misma ley para todos por igual
San Javier	Igualdad ante la ley	La igualdad ante la ley es para que la justicia sea igual para todos.
Las Condes	Igualdad ante la ley	La igualdad ante la ley es igualdad en y ante la ley. Custodia la libertad.
Calama	Igualdad ante la ley	La igualdad ante la ley es el derecho a tener igualdad ne los castigos y en las defensas, criterio para el consumo de diversas plantas medicinales.
San Miguel	Igualdad ante la ley	La igualdad ante la ley es el acceso equitativo a la justicia, no determinado por el dinero. Eliminar los tribunales especiales (justicia militar). Sanción a la violación de derechos.
Ñuñoa	Igualdad ante la ley	todos somos iguales ante la ley, sin que existan privilegios ni prerrogativas de sangre, cargos, dinero, siendo un principio esencial de la democracia y muy necesario.
San Bernardo	Igualdad ante la ley	la igualdad ante la ley debe ser para todos por igual, independiente de su clase social
Coyhaique	Igualdad ante la ley	La igualdad ante la ley es el derecho fundamental en toda República democrática.
San Rafael	Igualdad ante la ley	es Para que no exista discriminación
Ñuñoa	Igualdad ante la ley	se debe garantizar este derecho
Colina	Igualdad ante la ley	en la igualdad ante la ley no debe haber discriminación
La Reina	Igualdad ante la ley	La igualdad ante la ley es el aAcceso a la justicia. Relación en sociedad. No Discriminación de género, raza identidad cultural, país, diferencias ideológicas etc.
Concepción	Igualdad ante la ley	La igualdad ante la ley es que ningún ciudadano puede estar sobre la ley ni desamparado por ella. No puede haber privilegios a nadie.
Vitacura	Igualdad ante la ley	Todos somos iguales ente la Ley, al acceso a la justicia y al debido Proceso.
Puente Alto	Igualdad ante la ley	Es fundamental que este derecho siga garantizado en la constitución
Punta Arenas	Igualdad ante la ley	La igualdad ante la ley es el derecho a ser juzgado ante la ley con igualdad, sin importar el nivel socioeconómico y a la actividad que desempeñes.
Ñuñoa	Igualdad ante la ley	la igualdad ante la ley debe ser sin discriminaciones y con acceso a la justicia oportuna
Las Condes	Igualdad ante la ley	La igualdad ante la ley es que las leyes y normas sean aplicadas a todos de la misma forma.
Villarrica	Igualdad ante la ley	La igualdad ante la ley es que las personas enfrenten los procesos judiciales en igualdad. Que el poder no afecte ante la aplicación de la ley.
Lo Prado	Igualdad ante la ley	se debe garantizar la igualdad de ejercer justicia para todos
Ovalle	Igualdad ante la ley	Todo ciudadano debe tener un debido proceso sin considerar su condicion economica
Puente Alto	Igualdad ante la ley	la igualdad ante la ley debe ser que todos somos iguales ante la ley, principio esencial en la democracia
Providencia	Igualdad ante la ley	Todos tenemos los mismos derechos y obligaciones.
Vitacura	Igualdad ante la ley	La igualdad ante la ley es igual trato de las personas frente a la ley. Sin discriminaciones arbitrarias.
La Serena	Igualdad ante la ley	La igualdad ante la ley es que cualquier persona independiente de sus recursos económicos sea juzgado de la misma forma. igualdad de condiciones desde el comienzo hasta el fin del proceso
La Cisterna	Igualdad ante la ley	La igualdad ante la ley es asegurar que el proceso se guíe con criterio, razón y equidad frente a la ley, sin importar la capacidad de influencia política y económica que la persona, natural o jurídica, posea.
Valparaíso	Igualdad ante la ley	La igualdad ante la ley es que todos, sin exclusión, seamos juzgados por las mismas leyes autoimpuestas, y que no existan privilegios ni interpretaciones arbitrarias.
Talagante	Igualdad ante la ley	La igauldad ante la ley es que no exista ley para ciudadanos de primera o segunda categoría.
Curicó	Igualdad ante la ley	debe haber la igualdad ante la ley Porque todos tenemos los mismos derechos y somos todos iguales ante que se demuestre lo contrario
Paihuano	Igualdad ante la ley	Todos los seres humanos somos iguales ante la ley sin que existan privilegios para algunos
Iquique	Igualdad ante la ley	La igualdad ante la ley es que todas las personas puedan acceder a una justicia imparcial donde puedan ser juzgados sin diferencias de clases sociales.
Rancagua	Igualdad ante la ley	la igualdad ante la ley debe ser un principio básico y fundamental
Puerto Montt	Igualdad ante la ley	La igualdad ante la ley es básico para nuestra convivencia.
Talca	Igualdad ante la ley	La igualdad ante la ley es que la Constitución garantice que todos los ciudadanos sean juzgados ante la ley en igualdad de condiciones y derechos.
Copiapó	Igualdad ante la ley	La igualdad ante la ley es que se tiene que cumplir, no simplemente decir las leyes y normas.
Papudo	Igualdad ante la ley	La igualdad ante la ley es ser tratado de igualdad de derecho ante la ley.
Temuco	Igualdad ante la ley	la igualdad ante la ley debe ser todos iguales, que no existan privilegios
Fresia	Igualdad ante la ley	la igualdad ante la ley debe ser que la ley sea igual para ricos y pobres
Villarrica	Igualdad ante la ley	la igualdad ante la ley es QUE NO HAYAN PRIVILEGIOS NI RESQUICIOS PARA SALTARSE LA LEY
Rancagua	Igualdad ante la ley	la igualdad ante la ley debe ser un derecho aplicado, coherente e imparcial y no solo reconocido por el estado
Colina	Igualdad ante la ley	la igualdad ante la ley debe ser que todos seamos iguales ante la ley y sin privilegios
La Florida	Igualdad ante la ley	todos somos iguales ante la ley, sin privilegios ni discriminaciones
Curicó	Igualdad ante la ley	La igualdad ante la ley es QUE LOS POBRES Y RICOS SEAN IGUALES ANTE LA LEY
Renca	Igualdad ante la ley	La igualdad ante la ley es ser juzgados, procesados sin distinción de estatus, clase social y poder.
Quilicura	Igualdad ante la ley	La igualdad ante la ley es que la ley sea igual para todos los ciudadanos, sin importar credo, sexo, cultura y nivel económico.
Providencia	Igualdad ante la ley	La igualdad ante la ley es un derecho fundamental a ser respetado como personas y para mantener la convivencia; que nadie esté por sobre la ley.
Lo Prado	Igualdad ante la ley	todos y todas tenemos las mismas oportunidades.
Providencia	Igualdad ante la ley	es importante para evitar los privilegios.
Puente Alto	Igualdad ante la ley	es una igualdad para todos
Quintero	Igualdad ante la ley	La igualdad ante la ley es un trato igualitario ante la ley independiente del estrato socio-económico y cargo público.
La Cisterna	Igualdad ante la ley	la igualdad ante la ley es tener los mismos derechos, seamos ricos o pobres
Santiago	Igualdad ante la ley	Es necesaria una tutela judicial efectiva, con procesos judiciales eficientes y oportunos.
Concepción	Igualdad ante la ley	La igualdad ante la ley es que exista equidad para los débiles ante los poderosos.
Providencia	Igualdad ante la ley	La igualdad ante la ley es la base del Estado igualitario y democático.
Las Condes	Igualdad ante la ley	La igualdad ante la ley es la seguridad de recibir el mismo tratamiento sin distinción de genero, estatus social o financiero.
Temuco	A la integración de discapacidad	El estado debe facilitar la incorporación del discapacitado en todos los niveles de la sociedad
La Florida	Igualdad ante la ley	Todas las personas deben tener garantizada la igualdad ante la defensa o juicio, independiente de sus creencias, color, recurso financiero o vinculación política.
Vilcún	Igualdad ante la ley	La aplicación de la ley se debe asegurar para todo los ciudadanos de igual forma sin que nadie pueda ser privilegiado ante la ley
Arica	Igualdad ante la ley	la ley debe establecer la prohibición a toda autoridad de incurrir en diferencias arbitrarias pues todos los ciudadanos merecemos ser tratados con la misma seriedad sin que existan privilegios para quienes tengan más que otros.
Villa Alemana	Igualdad ante la ley	Una nueva constitución debe garantizar efectivamente que no existan privilegios para algunos sectores, por lo tanto es necesario garantizar que todos los seres humanos sean iguales ante la ley en cuanto a derechos y deberes.
Cauquenes	Igualdad ante la ley	la igualdad ante la ley no debe tener privilegios de ningún tipo
San Bernardo	Igualdad ante la ley	los actos que estén al margen de la ley, deben ser juzgados con verdadera justicia y sujetos a leyes proporcionales al tipo de daño causado
Santiago	Igualdad ante la ley	La Constitución debe derogar las leyes paralelas que resguardan los poderes oligárquicos, velando para que todos los ciudadanos estén en igualdad de condiciones ante la ley.
La Pintana	A la integración de discapacidad	se debe forjar mas inclusion referente a este punto, ya que no estamos muy desarrollado en este tema, sin poder llevar las personas discapacitadas una vida normal, ya que no estan las condiciones
Pemuco	A la integración de discapacidad	Se debe Abrir mas espacios a estos, adoptando los espacios, poniendo sanciones apropiadas a quienes no las respeten
San Antonio	Igualdad ante la ley	la ley debe ser justa para todos, sin privilegios
Copiapó	Igualdad ante la ley	debe haber un tratamiento juridicial igualitario para todos aquellos que están en las mismas condiciones
Vitacura	Igualdad ante la ley	debe ser para todos iguales
Coquimbo	Igualdad ante la ley	se debe ejercitar la ley para todos
La Florida	Igualdad ante la ley	debe ser igual para todos
San Joaquín	Igualdad ante la ley	debe ser pareja para ricos y pobres
Viña del Mar	Igualdad ante la ley	no deben existir sistemas paralelos (civil y militar)
San Felipe	Igualdad ante la ley	las normas deben ser aplicadas en igualdad para todas las personas
Alto Hospicio	Igualdad ante la ley	no debe existir trato preferencial para nadie
Coquimbo	Igualdad ante la ley	la ley debe ser transversal para todos
Santiago	Igualdad ante la ley	la ley debe ser igual para todos
Viña del Mar	Igualdad ante la ley	no deben haber tratos disparejos
Punta Arenas	Igualdad ante la ley	no debe poder haber personas que estén por sobre otras
Santiago	Igualdad ante la ley	todos los ciudadanos deben ser tratados en igualdad de condiciones ante la ley
Punta Arenas	Igualdad ante la ley	no deben existir diferencias entre las distintas personas y sus delitos
Antofagasta	Igualdad ante la ley	la igualdad debe ser sin discriminación de clase social
Calama	Igualdad ante la ley	debe existir igualdad de género
Puente Alto	Igualdad ante la ley	se debe modificar el sistema penal para que seamos todos iguales ante la ley, eso ayuda a conformar una sociedad con mayor probidad y una convivencia más sana.
Romeral	Igualdad ante la ley	todos deben tener los mismos derechos sin discriminación
Providencia	Igualdad ante la ley	la ley debe ser igualmente aplicada a todos los ciudadanos
Quellón	Igualdad ante la ley	debe haber derecho a la igualdad ante la ley porque es lo justo, que todo ciudadano nacido en este país se le garantice la igualdad ante la ley.
Traiguén	Igualdad ante la ley	el sistema legal debe ser reformado
Las Condes	Igualdad ante la ley	todos debemos ser tratados de la misma manera, independiente de nuestras características individuales
Santiago	Igualdad ante la ley	no debe depender del estatus social, teniendo todos el mismo acceso y aplicación
Yumbel	Igualdad ante la ley	se debe reformar la ley de justicia
Viña del Mar	Igualdad ante la ley	debe haber igualdad en la aplicación de la ley
Rancagua	Igualdad ante la ley	debe haber una ley más justa
Huara	Igualdad ante la ley	los indígenenas debemos ser juzgados como cualquier otra persona natural
Valdivia	Igualdad ante la ley	debe haber tratamiento a las personas por la ley en igualdad de condiciones
Antofagasta	Igualdad ante la ley	debe haber igualdad de derechos y acceso a la justicia sin discriminacion por condiciones sociales o procedencia cultural
Santiago	Igualdad ante la ley	todos debemos acceder a la justicia en igualdad de condiciones
Cauquenes	Igualdad ante la ley	todo ciudadano chileno o extranjero residente con documentación legalizada debe gozar de todos los beneficios entregados por el estado
Purranque	Igualdad ante la ley	se deben acabar los privilegios legales y que todos los delitos sean sancionados con normas claras y no dejando las sentencias a criterio de los jueces,
Chillán	Igualdad ante la ley	todos los ciudadanos debemos ser tratados de igual manera
Valparaíso	Igualdad ante la ley	todas las personas tenemos los mismos derechos
Las Condes	Igualdad ante la ley	todas las personas deben tener garantizada la igualdad ante la defensa o juicio
Antofagasta	Igualdad ante la ley	es Para llegar a tener el mismo peso como ciudadanos sin mirar condición social, económica o política.
Temuco	Igualdad ante la ley	se debe garantizar la coherencia de la igualdad
Maule	Igualdad ante la ley	los chilenos debemos regular por las mismas leyes
San Javier	Igualdad ante la ley	todos deben ser tratados igual sin importar lo económico
Puerto Montt	Igualdad ante la ley	todos debemos ser tratados de igual manera si tenemos que enfrentarnos a la ley
Valparaíso	Igualdad ante la ley	todos los ciudadanos deben ser iguales ante la ley, sin privilegios
Valparaíso	Igualdad ante la ley	se deben tener los mismos derechos, deberes y responsabilides
Antofagasta	Igualdad ante la ley	es Para que nadie evada la Ley
Providencia	Igualdad ante la ley	la constitución debe asegurar que la ley de el mismo trato a las personas y que no existan discriminaciones arbitrarias
Las Condes	Igualdad ante la ley	no deben haber desigualdades por situación económica
Peñalolén	Igualdad ante la ley	no pueden haber personas o grupos privilegiados o discriminados por razones arbitrarias
Concón	Igualdad ante la ley	no debe depender de la situación socioeconómica o cultural
Valdivia	Igualdad ante la ley	todos deben ser tratados de la misma forma
Peñaflor	Igualdad ante la ley	se debe juzgar a todos por igual
Independencia	Igualdad ante la ley	todos debemos ser iguales ante la ley
Lo Barnechea	Igualdad ante la ley	debe haber igualdad ante la ley
Puente Alto	Igualdad ante la ley	la ley debe ser equitativa sin privilegios
Talca	Igualdad ante la ley	no deben existir privilegios por llevar un apellido o tener dinero
Huechuraba	Igualdad ante la ley	no deben haber diferencias en la justicia y el cumplimiento de la ley
La Serena	Igualdad ante la ley	todos debemos tener el mismo trato ante la justicia
Valparaíso	Igualdad ante la ley	debemos ser iguales ante un proceso judicial
Talagante	Igualdad ante la ley	la constitución debe establecer la igualdad ante la ley
La Serena	Igualdad ante la ley	la nueva constitución debe consagrarlo
Copiapó	Igualdad ante la ley	como ciudadanos debemos tener esta norma y derecho básico sin importar los recursos con los que cuente la persona.
Providencia	Igualdad ante la ley	la ley no debe dar un trato diferenciado a los ciudadanos
Viña del Mar	Igualdad ante la ley	todos deben ser juzgados bajo las mismas condiciones
Quilpué	Igualdad ante la ley	todos los chilenos deben ser tratados igual ante la ley
Vicuña	Igualdad ante la ley	se debe eliminar el abuso de poder
Chiguayante	Igualdad ante la ley	este derecho debe ser garantizado y no vulnerado por discriminaciones socioeconómicas, étnicas, raciales y de género
Las Condes	Igualdad ante la ley	todos los chilenos debemos ser medidos con la misma vara
Estación Central	Igualdad ante la ley	la igualdad se debe expresar por sobre todo ante la ley
Coronel	Igualdad ante la ley	no debe haber discriminación ante la ley por tener antecedentes
San Miguel	Igualdad ante la ley	todos los ciudadanos deben tener un trato y condena igualitaria a la hora de ser procesados judicialmente
La Unión	Igualdad ante la ley	debe haber igualdad de defensa ante la justicia
La Reina	Igualdad ante la ley	no deben haber fueros o discriminaciones que alteren el debido proceso
Ovalle	Igualdad ante la ley	la ley no debe hacer distinción
Ñuñoa	Igualdad ante la ley	todos los ciudadanos deben ser considerados iguales ante la ley
Santiago	Igualdad ante la ley	se debe garantizar la imparcialidad ante la justicia
Quilicura	Igualdad ante la ley	los civiles deben ser procesados por tribunales civiles
Providencia	Igualdad ante la ley	todos debemos tener los mismos derechos y deberes
La Florida	Igualdad ante la ley	todos los habitantes del país deben ser iguales ante la ley
Pudahuel	Igualdad ante la ley	todos debemos ser iguales ante la ley
Osorno	Igualdad ante la ley	todos debemos ser iguales ante la ley, sin importar el poder economico que tengamos
Valdivia	Igualdad ante la ley	Las leyes favorecen hoy a los poderosos
La Florida	Igualdad ante la ley	no existe una igualdad frente a la ley
Viña del Mar	Igualdad ante la ley	Es una deuda en la práctica
Talca	Igualdad ante la ley	La justicia se debe comportar de manera imparcial para todos
Quillota	Igualdad ante la ley	Todos somos iguales, sin privilegios por pertener a algún grupo o tener un título
Puente Alto	Igualdad ante la ley	Es la garantía que todos seremos tratados en igualdad de condiciones
Valparaíso	Igualdad ante la ley	Es una institución básica de la democracia
Santiago	Igualdad ante la ley	todos somos iguales ante la ley sin preferencias de ninguna clases
Melipilla	Igualdad ante la ley	hay carencia de igualdad ante la ley En la actualidad
Antofagasta	Igualdad ante la ley	es el derecho de las personas a ser respetadas y no discriminadas por una condición diferente
Chillán	Igualdad ante la ley	todos los ciudadanos somos iguales ante la ley
Iquique	Igualdad ante la ley	debe haber la igualdad ante la ley Porque así nadie podrá decir que la ley es para algunos y que todos tenemos lo mismo derechos
Santiago	Igualdad ante la ley	La igualdad ante la ley es uno de los requisitos de los estados de derecho
Las Condes	Igualdad ante la ley	todos los ciudadanos son iguales ante al ley, independiente de su situación económica, social, educativa u otra
Quillota	Igualdad ante la ley	La igualdad ante la ley es necesaria
Lo Barnechea	Igualdad ante la ley	Todos somos iguales
La Reina	Igualdad ante la ley	Incluye el acceso a la justicia, el derecho a un debido proceso, la igualdad de genero, la igualdad ante los impuestos y tributos.
San Bernardo	Igualdad ante la ley	Todas las personas, ciudadanos, autoridades miembros de organizaciones, FF.AA son iguales ante la ley, sin discriminación alguna.
Las Condes	Igualdad ante la ley	todos somos iguales en el cumplimiento de las leyes
Providencia	Igualdad ante la ley	todos tenemos igual valor
Ovalle	Igualdad ante la ley	No existen distinciones ante la ley
San Javier	Igualdad ante la ley	todos somos iguales independiende de nuestro nivel socioeconómico
Ñuñoa	Igualdad ante la ley	Es uno de los puntos fundamentales
Santiago	Igualdad ante la ley	todos merecemos los mismos derechos y tratos
Santiago	Igualdad ante la ley	Todos los seres humanos son iguales ante la ley
Las Condes	Igualdad ante la ley	La igualdad ante la ley es la base de todos los derechos en una sociedad democrática
Providencia	Igualdad ante la ley	No hay ciudadano de primera ni de segunda
Las Condes	Igualdad ante la ley	Es un principio esencial de la democracia
Temuco	Igualdad ante la ley	El peor sentimiento de este pais es sentirse indefenso frente al que tiene mayores recursos
Las Condes	Igualdad ante la ley	Todos somos iguales ante la ley
Iquique	Igualdad ante la ley	No es efectiva
Santiago	Igualdad ante la ley	se debe cumplir
Frutillar	Igualdad ante la ley	se deben evitar privilegios de cualquier tipo
Bulnes	A la información	El estado debe regular el derecho a la información por la concentración de medios que existe en este país
La Serena	Libertad de conciencia	Debe haber un Estado Laico, potenciando una sociedad en que exista la cultura de libertad de conciencia, apelando a una ética de lo humano, teniendo como base los derechos humanos y fundamentales.
Santiago	Libertad de conciencia	Se debe garantizar el libre pensamiento y las acciones en coherencia de tal, para todos y todas, respetando las conciencias individuales.
Valparaíso	Derechos del niño, niña y adolecente	Se debe garantizar integridad psiquica, fisica, salud y educación a niños, desarrollarse en una etapa donde se priorice el cuidado, crecimiento y vida integral, derecho a tener una familia, nacionalidad.
Punta Arenas	Derechos del niño, niña y adolecente	Se debe garantizar los derechos internacionles de nuestros niñas y niños, fomentando la importancia que esto tiene para el futuro del pais, la felicidad de chile comienza por sus niños y niñas
Providencia	Derechos del niño, niña y adolecente	El Estado no debe poder tratar como iguales, aquellos que no lo son, haciendose cargo de su responsabilidad con los más vulnerables, para que luego legítimamente pueda exigir lo que le corresponda.
Valdivia	Derechos del niño, niña y adolecente	un menor de edad debe ser protegido y es responsabilidad del resto de la sociedad de esta tarea.
La Florida	Derechos del niño, niña y adolecente	son Para que pueda vivir acorde a su edad, protegido para el pleno desarrollo de su potencial, proyectando su desarrollo en bien de él (ella) mismo y las próximas generaciones.
San Miguel	Derechos del niño, niña y adolecente	se debe cumplir los acuerdos internacionales para proteger sus derechos
Ñuñoa	Derechos del niño, niña y adolecente	Se debe cumplir la convención internacional de los niños, relevando el interés superior del niño, la participación, no discriminación, autonomía y el desarrollo del ciclo vital, porque no sólo influye en la situación particular de cada niño, sino en el futuro de la sociedad, Asegurando los derechos del niño.
Santiago	Derechos del niño, niña y adolecente	es necesario evitar que tengan que trabajar para que los niños puedan desarrollarse y crecer física y mentalmente
Punta Arenas	Derechos del niño, niña y adolecente	se puede cambiar nuestra idiosincracia y cambiar nuestro país si respetamos los derechos de los niño/as.
La Cisterna	Derechos del niño, niña y adolecente	Se debe tomar a niños y adolescentes como individuos legítimos respetándose los derechos universales a cabalidad, con reestructuración del sename creando granjas educativas apartadas de la ciudad donde se les brinde un modelo de educación integro, buscando su desarrollo y auto-conocimiento.
Santiago	Derechos del niño, niña y adolecente	son para fomentar una educación que les permita el mayor desarrollo posible y acortar las brechas ya existentes, que no exista limitante alguna para crecer de una manera que puedan potenciar sus habilidades
Melipilla	Derechos del niño, niña y adolecente	Debemos asegurar los derechos de los niños, niñas y adolescentes constitucionalmente pues Al adherir a la convención internacional de los derechos de los NNA nuestro país se comprometió a considerar a los NNA como sujetos de derecho, basta con ver la orgánica del SENAME para darnos cuenta que esto no es así.
Pelluhue	Igualdad ante la ley	La igualdad ante la ley permitirá alcanzar la justicia sin privilegios para nadie
Valparaíso	Igualdad ante la ley	La igualdad ante la ley es una herramienta esencial de la construcción democrática de un país
Antofagasta	Igualdad ante la ley	Los individuos poseen los mismos deberes, derechos e importancia como persona en todo aspecto en la sociedad.
Purranque	Igualdad ante la ley	Las normas no deben privilegiar a unos en perjuicio de otros, porque todas las personas son libres e iguales en dignidad y derechos
Los Sauces	Igualdad ante la ley	La igualdad ante la ley se debe consagrar en la Constitución como derecho, plasmándose en lo cotidiano y no sólo en la letra como se ha reflejado en los últimos hechos de corrupción, que dan para pensar que en Chile hay privilegios para algunos que se deben erradicar
Valdivia	Igualdad ante la ley	El principio de igualdad ante la Ley es fundamental para garantizar las bases de la convivencia mutua.
Maipú	Igualdad ante la ley	La igualdad ante la ley evidencia a través de su propia experiencia falencias en el sistema judicial, deslegitimandolo en vista de la falta de rigurosidad y la falta de sanciones concretas para empresarios y políticos.
San Carlos	Igualdad ante la ley	Se deben establecer mecanismos concretos y no meramente formales que garanticen la igualdad.
Viña del Mar	Igualdad ante la ley	La igualdad es un derecho que debería reforzarse puesto que hemos sido testigos de casos en que la ley trata a iguales a veces de distinta forma.
Lautaro	Igualdad ante la ley	Toda persona debe tener la misma pena ante un delito, sin que influya el tener un mejor abogado o más recursos que puedan evadir la ley
Estación Central	Igualdad ante la ley	Se debe ligar a la regulación de instituciones y procedimientos, plasmándose en un nivel práctico y no sólo formal, ya que es un derecho fundamental que ya existe
Puerto Montt	Igualdad ante la ley	Se debe tener igualdad ante la ley porque es un derecho sin importar quienes somos, de dónde venimos o lo que tengamos, debiendo ser juzgados de la misma manera.
Santiago	Igualdad ante la ley	Cada ciudadano debe tener la certeza absoluta de que el ejercicio de la ley en Chile no está asociado a una condición social, económica o de poder, que eventualmente pudiese hacer perder la imparcialidad de este derecho, garantizándose el acceso a una defensa de calidad sin discriminación, ya que da la sensación de que la justicia no es igual para todos, siendo que la igualdad es esencial de la d…
Quinta Normal	Igualdad ante la ley	Se debe tener igualdad ante la ley para que los poderosos puedan y deban pagar por sus robos y estafas, asi como el pobre paga por vender cds piratas y muere en la cárcel.
Canela	Igualdad ante la ley	Se debe tener la posibilidad de defensa y trato de la misma forma ante la ley, sin importar si tenemos o no plata.
La Reina	Igualdad ante la ley	Todos los ciudadanos deben tener acceso a asistencia judicial, defensoría y representación legal, siendo iguales ante la ley y ante la aplicación de la ley: sin privilegios para ningún grupo social, socioeconómico, etnia, género, cargos u otras circunstancias sociales o características personales
Putaendo	Igualdad ante la ley	La nueva Constitución Política de Chile debe establecer un Estado de Derecho que garantice eficazmente un trato igualitario a todas las personas que viven en el país, garantizando además el debido proceso ante los Tribunales de Justicia para todos, ya que nadie puede estar por encima de ley
La Serena	Igualdad ante la ley	La igualdad ante la ley debe ser un derecho fundamental de las personas, siendo asegurada la vigencia y ejercicio de este derecho por la Constitución, sancionando a quien lo violente, garantizándose además el derecho de promover la creación de una entidad del tipo “defensoría del pueblo”, la que en sociedades desarrolladas cautela que estos derechos se cumplan a cabalidad, porque no es posible en…
Viña del Mar	Igualdad ante la ley	La justicia debe posibilitar que las personas sean tratadas con igualdad requerida, ya que la justicia no debe favorecer a quienes tienen dinero para mejores abogados que influyan en los jueces
Cabrero	Igualdad ante la ley	Se debe ejercer la democracia, en donde todos los seres humanos son iguales ante la ley y deben ser respetados
Quilicura	Igualdad ante la ley	Todos deben ser iguales ante la ley, y no por ser pobre no se puedan hacer valer los derechos y defenderse
Quinta Normal	Igualdad ante la ley	La igualdad se debe llevar a la práctica porque no se cumple jamás
Santiago	Igualdad ante la ley	Todos somos iguales ante la ley sin distinción con deberes, derechos y las mismas responsabilidades.
Lebu	Igualdad ante la ley	Todas y todos deben tener la seguridad que van a ser juzgados bajo las mismas condiciones, sin mediar por medio de privilegios que posean alguna condición en desmedro de otro, pues el Estado debe proveer los medios para que así sea
Conchalí	Igualdad ante la ley	Se debe tener igualdad ante la ley porque la a mayoría de las personas siente que no todos tienen los mismos derechos ante la ley, ya que depende de factores como clase social, etc.
La Florida	Igualdad ante la ley	Se debe tener igualdad ante la ley sin distinción de ningún tipo, siendo un derecho efectivo al debido proceso ante cualquier discriminación, pero que es una deuda y desafío del país
Lo Barnechea	Igualdad ante la ley	Debe haber igualdad ante la ley, porque pareciera ser un tema que es obvio, pero que no está presente
Monte Patria	Igualdad ante la ley	Se debe garantizar el cumplimiento de la ley en forma equitativa y justa, sin que intervengan factores de abuso de poder, como el dinero, el cargo, etc.
Santiago	Igualdad ante la ley	Las instituciones legales deben considerar que todos somos iguales; los tribunales deben tratar a todos por igual
Puente Alto	Igualdad ante la ley	Una república democrática debe garantizar la isonomía para establecer justicia
Puente Alto	Igualdad ante la ley	Todo ciudadano debe tener las mismas posibilidades de ser defendido ante la ley, tenga o no recursos económicos
Santiago	Igualdad ante la ley	Debe haber un cumplimiento de la ley y normas de todos
Puente Alto	Igualdad ante la ley	La igualdad ante la ley es un derecho clave para la sana convivencia democrática
Purranque	Igualdad ante la ley	Todas las personas deben ser libres e iguales en dignidad y derechos
Antofagasta	Igualdad ante la ley	Deben contemplarse las mismas normas jurídicas o leyes para todas las personas que se encuentren en nuestro país, sabiendo que este derecho nos garantiza que no hay privilegio en favor de personas o grupos determinados
Osorno	Igualdad ante la ley	Todas las personas son libres e iguales. Las normas no deben privilegiar a unos en perjuicio de otros
Punta Arenas	Igualdad ante la ley	El cambio constitucional es un proceso ciudadano que trasladará a las instituciones, los valores, principios, derechos, deberes e instituciones
Talca	Igualdad ante la ley	Es un principio jurídico que reconoce a la persona como individuo, denotando sus características esenciales comunes
Providencia	Igualdad ante la ley	La igualdad ante la ley engloba el respeto a muchos otros derechos, si es que no a la totalidad de las leyes
Quilpué	Igualdad ante la ley	La ley debe ser aplicada en forma igualitaria independiente del nivel socioeconómico, cargo, condición sexual, etc., existiendo un defensor público que vele por los derechos de las personas e incorporando un sistema de jurados en lugar del juez
Puerto Montt	Igualdad ante la ley	La igualdad legal es un derecho con el que todos debemos contar, donde se establezca que todos somos realmente iguales ante la ley, sin que existan privilegios, ni prerrogativas de sangre o cargos políticos, públicos y/o privados
Requínoa	Igualdad ante la ley	El poder no debe influir en la toma de decisiones
Castro	Igualdad ante la ley	La igualdad ante la ley debe garantizarse, sin discriminación de ninguna índole, para que exista justicia para todos
Yumbel	Igualdad ante la ley	Debe existir un comité de jueces. Las decisiones no pueden ser tomadas sólo por una persona
Santiago	Igualdad ante la ley	Cada persona debe ser juzgada de la misma manera
Talcahuano	Igualdad ante la ley	Todo ciudadano debe tener las mismas posibilidades de ser defendido ante la ley, tenga o no recursos económicos
San Bernardo	Igualdad ante la ley	La ley debe prevalecer por sobre las influencias
Iquique	Libertad de conciencia	El derecho de la libertad de conciencia debe respetar todas las creencias y el ejercicio libre de todos los cultos, pudiendo expresar libremente las convicciones religiosas por medio de ceremonias o festividades con que se rinde homenaje a Dios.
Las Condes	Sociales	Debe haber derecho a la sindicalización contrato bilateral, huelga, buenas condiciones laborales, negociación interempresa, colectiva y por ramas, así como fin al subcontrato.
Concepción	A la información	La información da igualdad de condiciones para poder decidir pues las personas con más información gobiernan el país
San Vicente de Tagua Tagua	Igualdad ante la ley	La igualdad ante la ley y la justicia es derivada de la igualdad, no existiendo nadie especial
Lampa	A la integración de discapacidad	el estado y la sociedad deben satisfacer a personas con necesidades especiales, sin ser discacitados, consistiendo en integrar a todos los individuos de la especie humana
Concón	A la integración de discapacidad	todos deben tener las mismas oportunidades dentro del sistema
Santiago	A la integración de discapacidad	no se debe excluir a una persona con capacidades diferentes
Antofagasta	Igualdad ante la ley	Tenemos los mismos derechos que todo ciudadano chileno, no siendo el nivel socio económico un factor determinante en una proceso judicial
Quilpué	Igualdad ante la ley	Debe haber más conocimiento de la ley, incluyendolo en el curriculum escolar
Vallenar	Igualdad ante la ley	La igualdad ante la ley es un derecho
Limache	Igualdad ante la ley	Los procesos legislativos deben ser iguales para todos y todas, existiendo igual defensa para todos y todas
Viña del Mar	Igualdad ante la ley	El origen social o religioso no deben motivar la discriminación ante la ley
Punta Arenas	Igualdad ante la ley	No debe haber diferencias arbitrarias entre las personas, no discriminando por sexo, raza o nivel socio-cultural.
Ñuñoa	Igualdad ante la ley	No debe haber discriminación por género, raza, creencias, etc.
La Pintana	Igualdad ante la ley	blanco
Talca	Igualdad ante la ley	Debe haber igualdad ante la ley, cumpliéndose de manera pareja para todos (as) los (as) ciudadanos (as), independiente de su condición
La Reina	Igualdad ante la ley	Todos los ciudadanos son iguales ante la ley tanto en derechos como en obligaciones
Temuco	Igualdad ante la ley	Deben haber derechos ciudadanos reales, asegurándose la igualdad ante la Ley y el cumplimiento de los derechos ciudadanos
Valdivia	Igualdad ante la ley	Debe haber igualdad para todas y todos, incluyendo las Fuerzas Armadas, Parlamentarios, Poder Judicial y ciudadanía en general.
Puerto Montt	Igualdad ante la ley	Todos se deben ver y juzgar igualitariamente, no habiendo privilegiados y teniendo igualdad de derechos y deberes sin distinción de clase o influencias
Maipú	Igualdad ante la ley	Todas las personas debemos ser regidas por la misma ley, siendo sancionadas del mismo modo independiente de su estatus en la sociedad
Valparaíso	Igualdad ante la ley	El Estado debe garantizar la igualdad ante la Ley
Curanilahue	Igualdad ante la ley	El Estado debe asegurar el mismo trato para las personas jurídicas y naturales ante la resolución de conflictos entre ambas partes
Chillán	Igualdad ante la ley	Se debe asegurar el imperio de la igualdad ante la ley sin sesgo de: Identidad, cultura, género, política, religioso ni económico, y menos por orientación sexual
Puente Alto	Igualdad ante la ley	Todos debemos tener los mismos derechos y deberes, no resolviendose ésto según el color político, económico ni religioso
Paine	Igualdad ante la ley	El Estado debe garantizar esta igualdad de derecho frente a la ley
Calama	Igualdad ante la ley	Todos somos iguales y dignos, teniendo derecho a la educación
Puente Alto	Igualdad ante la ley	Se debe garantizar el mismo trato ante la ley
Rengo	Igualdad ante la ley	Este derecho hace una sociedad más justa
Portezuelo	Igualdad ante la ley	Todos y todas debemos ser juzgados
Valdivia	Igualdad ante la ley	Se debe asegurar el cumplimiento de este derecho, sin importar el origen social y político
Antofagasta	Igualdad ante la ley	Todos somos iguales ante la ley, siendo éste un derecho garantizado
Copiapó	Igualdad ante la ley	Todos debemos ser iguales ante la ley, sin privilegios
Quinta Normal	Igualdad ante la ley	Cada delito debe ser sancionado y castigado de igual forma
Lo Barnechea	Igualdad ante la ley	El Estado debe garantizar la igualdad ante la ley, así como un debido proceso
Puente Alto	Igualdad ante la ley	Debe haber un mismo trato ante la ley, poseyendo todos la misma condición
Yumbel	Igualdad ante la ley	Todos debemos estar en el marco de la igualdad de la ley
Rancagua	Igualdad ante la ley	La igualdad ante la ley no debe depender del nivel economico, social, género o religión de las personas
San Pedro	Igualdad ante la ley	El pueblo de Chile no es medido de la misma forma, habiendo diferencia por estatus social y siendo el acceso a la ley desigual
Santiago	Igualdad ante la ley	Todas las personas debemos ser tratados por igual sin diferencias por género o clase social, para que la Justicia funcione
Talca	Igualdad ante la ley	Todos deben ser juzgados de igual manera, sin distinción ni privilegios
Villa Alemana	Igualdad ante la ley	Este derecho no debe ser vulnerado bajo ninguna circunstancia, sin distinción de clases sociales, económicas, culturales, religiosas ni políticas
Puente Alto	Igualdad ante la ley	Cada uno de los chilenos debe tener la misma imparcialidad ante la ley, no importando el origen, el apellido o el dinero
Santiago	Igualdad ante la ley	El peso de la ley debe llegar a todos de la mejor manera
La Serena	Igualdad ante la ley	Se debe invertir en infraestructura para el acceso a lugares de trabajo e instituciones educacionales, sintiéndonos respaldados e iguales como personas
Coihueco	Igualdad ante la ley	Las leyes deben ser para todos los ciudadanos sin distinción de ninguna indole
La Florida	Igualdad ante la ley	Toda persona debe ser reconocida como igual, siendo hecha a la imagen de Dios y pudiendo exigir que se respete esta condición, única de igualdad justa y deseable
El Tabo	Igualdad ante la ley	Se debe garantizar la igualdad de derechos, obligaciones y de dignidad de todas las personas nacidas iguales ante la ley, independientemente de su origen y género, de sus capacidades físicas y psíquicas.
Peñaflor	Igualdad ante la ley	El derecho de todos los ciudadanos a ser considerados y tratados de igual manera ante la ley
Santiago	Igualdad ante la ley	Todos debemos tener igualdad ante la ley, siendo todos ciudadanos con los mismos derechos y deberes ante la ley
Valparaíso	Igualdad ante la ley	Se deben respetar los derechos de todos por igual, garantizando la convivencia social
Providencia	Igualdad ante la ley	La autoridad no puede establecer diferencias arbitrarias, teniendo todos el derecho a un debido proceso judicial
Talca	Igualdad ante la ley	Ante la ley no deben existir privilegios especialmente de aquellos con mayores ingresos respecto de los pobres
Valdivia	Igualdad ante la ley	Todo ciudadano debe ser procesado en las mismas condiciones ante la ley
Viña del Mar	Igualdad ante la ley	El juicio se debe aplicar también a los deshonestos con poder económico y que roban al país entero
Chillán	Igualdad ante la ley	Todo ser humano en la sociedad tiene este derecho, sin discriminación en genero, raza, condición social ni económica
Coyhaique	Igualdad ante la ley	Se debe garantizar la igualdad ante la ley como principio básico de Estado de Derecho
Puente Alto	Igualdad ante la ley	Se debe garantizar el mismo trato como personas ante la ley
Arica	Igualdad ante la ley	Todas las personas deben ser tratadas con respeto, dignidad, igualdad y justicia, siendo iguales en derechos y obligaciones ante la ley
Coyhaique	Igualdad ante la ley	Debe haber aplicación de la Ley independiente de la condición de cada persona
Los Andes	Igualdad ante la ley	Se deben aplicar penas igualitarias para personas distintas con delitos de igual magnitud
Coyhaique	Igualdad ante la ley	No se pueden establecer tratos diferentes, siendo todos iguales ante la ley
Valdivia	Igualdad ante la ley	Debe haber igualdad, sin discriminación
Temuco	Igualdad ante la ley	blanco
San Felipe	Igualdad ante la ley	Todo habitante debe tener derecho a los bienes y servicios de la sociedad, no habiendo tratamientos diferenciados
La Florida	Igualdad ante la ley	Todas las cárceles deben ser iguales, relacionándose ésto con la justicia.
Ovalle	Igualdad ante la ley	No deben existir privilegio, siendo todos iguales ante la ley
Panguipulli	Igualdad ante la ley	La igualdad ante la ley es un derecho social fundamental garantizado por el Estado y orientado a toda la comunidad nacional
Concepción	Igualdad ante la ley	Todos los seres humanos son iguales ante la ley, no existiendo privilegios de raza, clase ni prerrogativas de sangre o títulos nobiliarios o de otra especie
Valparaíso	Igualdad ante la ley	Debe haber igualdad de género ante la ley, así como igualdad de tributo
Santiago	Igualdad ante la ley	La justicia real debe ser equitativa, no igualitaria, propendiendo a la proporcionalidad de la falta y a la cantidad de víctimas que ésta afecta
Tocopilla	Igualdad ante la ley	Debemos ser tratados con respeto e igualdad ante la ley, desde el más millonario hasta el más pobre
Cunco	Igualdad ante la ley	No somos todos iguales ante la Ley hoy en día, dependemos de recursos económicos y de la legislación
Providencia	Igualdad ante la ley	Todos deben ser juzgados con los mismos ojos, de la misma manera justa y no arbitraria, procurándolo por sobre todo lo demás, sin excepción
Osorno	Igualdad ante la ley	Se debería considerar los maltratos y los insultos a carabineros en las protestas
Puente Alto	Igualdad ante la ley	Se debe aplicar justicia en igualdad de condiciones, independiente de la clase social o cualquier otro criterio de diferenciación
San Miguel	Igualdad ante la ley	Todos debemos ser tratados iguales, incluyendo autoridades mayores y menores
Huara	Igualdad ante la ley	Se debe priorizar las leyes indígenas, respetandose en los procesos mineros la voz del pueblo
Lo Prado	Igualdad ante la ley	Debe estar presente en la Constitución como un derecho respetando la equidad de género y los niveles socioecónomicos
Los Andes	Igualdad ante la ley	Esta Constitución debe estipular la igualdad de todos ante la ley, no importando la condición social ni el nivel de influencias
Vallenar	Igualdad ante la ley	Debe haber igualdad para todos sin distinción política y/o socioeconómica
San Miguel	Igualdad ante la ley	El Estado debe entregar este beneficio como una obligación
Loncoche	Igualdad ante la ley	Todas las personas de esta sociedad y sus instituciones deben tener las mismas oportunidades en el enfrentamiento a temas legales
Vitacura	Igualdad ante la ley	Se debe ordenar la sociedad ante un elemento común como la ley
Pudahuel	Igualdad ante la ley	El Estado debe prohibir el ejercicio de diferencias arbitrarias y discriminatorias por parte de la autoridad
Los Andes	Igualdad ante la ley	Las personas con poder no deberían evadir la igualdad ante la ley, pues todos tenemos los mismos derechos
Copiapó	Igualdad ante la ley	No debe existir dificultad u obstáculos para el acceso a la justicia
Castro	Igualdad ante la ley	Los delitos deben ser penados sin excepción ni condición social, terminando con la justicia para ricos y pobres
La Cisterna	Igualdad ante la ley	La aplicación de las leyes, normas y reglas deben ser aplicadas a cualquier ciudadano de forma igualitaria
Ñuñoa	Igualdad ante la ley	El acceso y ejercicio de los derechos en igualdad de condiciones, debe constituir una garantía para todas las personas
Romeral	Igualdad ante la ley	Se debe hacer justicia, no importando el estatus social
Coihueco	Igualdad ante la ley	La ley no puede hacer ningún tipo de diferencia entre los ciudadanos
Hualqui	Igualdad ante la ley	El Estado debe asegurar que las personas jurídicas tengan el mismo trato que personas naturales ante la resolución de conflictos entre ambas partes
Puente Alto	Igualdad ante la ley	Todos deben ser medidos en sus actos y derechos de igual forma, no importando quién sea el individuo
Iquique	Igualdad ante la ley	La igualdad ante la ley debe ser primordial, no solo en cuanto al acceso a los derechos, sino ante la justicia en nuestro país
La Reina	Igualdad ante la ley	Todos somos iguales ante la ley
Contulmo	Igualdad ante la ley	La aplicación de la justicia debe ser igualitaria sin diferencia respecto de su condición socioeconómica
Las Cabras	Igualdad ante la ley	Todos los chilenos y extranjeros deben responder de igual manera ante la ley, no importando la clase social, educación, cargo o responsabilidad
El Bosque	Igualdad ante la ley	Debe haber igualdad de condiciones en ambos sexos e igualdad de clases sociales y políticos
Olmué	Igualdad ante la ley	Todo ciudadano debe ser tratado con respeto y dignidad, no importando la raza, sexo, edad, etc.
Quilpué	Igualdad ante la ley	No debe haber privilegios de algunas personas por sobre otras
Saavedra	Igualdad ante la ley	Se deben impedir las colusiones, no existiendo igualdad,
Viña del Mar	Igualdad ante la ley	Todos debemos ser tratados del mismo modo por la Ley, sin discriminaciones arbitrarias por raza, sexo, orientación sexual u otras similares
Illapel	Igualdad ante la ley	Todos deben ser tratados por igual sin discriminación particularmente en cargos públicos
Antofagasta	Igualdad ante la ley	Se deben contemplar las mismas normas jurídicas o leyes para todas las personas encontradas en análogas situaciones
Puente Alto	Igualdad ante la ley	El concepto de Estado de Derecho debe respaldar este derecho.
Ñuñoa	Igualdad ante la ley	Se debe juzgar a todos por igual, teniendo las mismas posibilidades de defensa sin importar su estatus socioeconómico
Puerto Montt	Igualdad ante la ley	Todos debemos seguir y acatar las mismas leyes, sin excepción
Pirque	Igualdad ante la ley	El contenido de las leyes deben ser iguales o desiguales para todos si así corresponde, sobre la fase o en función de la justicia
Angol	Igualdad ante la ley	La ley debe ser igual para todos, sin distinción de clases sociales
Petorca	Igualdad ante la ley	Todas las personas son iguales ante la ley, no habiendo discriminación de ninguna índole ni menoscabo por diferencias físicas o psíquicas
Las Condes	Igualdad ante la ley	Todos, con independencia de nuestro origen o sexo debemos tener las mismas oportunidades y el mismo trato ante iguales situaciones.
Las Condes	Igualdad ante la ley	El principio de la igualdad debe tener un resguardo jurídico de mayor nivel
San José de Maipo	Igualdad ante la ley	Todo ciudadano debe contar con las mismas oportunidades ante la ley, recibiendo un trato justo y pagando sus delitos en igualdad, según lo establezca la legislación.
Cartagena	Igualdad ante la ley	No debe haber discriminación entre ricos y pobres, no habiendo impunidad para los delitos de cuello y corbata
Macul	Igualdad ante la ley	Todos los ciudadanos deberían ser iguales ante la ley
Talagante	Igualdad ante la ley	El nivel socio económico y el género no deben ser un factor de decisión ante la ley
Santiago	Igualdad ante la ley	La Constitución debe asegurar este precepto universal, siendo todos los ciudadanos iguales ante la ley
Providencia	Igualdad ante la ley	Debe haber igualdad en cuanto a la aplicación de la Ley
Osorno	Igualdad ante la ley	Las normas no deben privilegiar a unos en perjuicio de otros, siendo todas las personas libres e iguales, en dignidad y derechos
Quillón	Igualdad ante la ley	Deben haber leyes igualitarias para todos, no importando las condiciones económicas
Talca	Igualdad ante la ley	La Constitución debe garantizar la igualdad ante la ley, jueces imparciales y tribunales independientes.
Chiguayante	Igualdad ante la ley	El dinero y la condición social no deben ser un criterio para la obtención de privilegios legales
Antofagasta	Igualdad ante la ley	Se deben contemplar las mismas normas jurídicas o leyes para todas las personas, estableciendo privilegios en favor de personas o grupos
Puerto Montt	Igualdad ante la ley	Todos los ciudadanos poseen el derecho a un trato igualitario ante un juicio, teniendo acceso a la justicia sin discriminación de clase, origen, etnia, grupo etario, etc
Vitacura	Igualdad ante la ley	Este derecho esencial debe ser respetado en un Estado democrático
Llanquihue	Igualdad ante la ley	Todos los ciudadanos deben enfrentar a la justicia en igualdad de condiciones, no ocurriendo ésto en la actualidad sobretodo en los casos de corrupción y falta a la probidad
Victoria	Igualdad ante la ley	Todos deben cumplir la ley, sin distinción política, condición de persona, etc.
Algarrobo	Igualdad ante la ley	Debe haber acceso a la Justicia y a un debido proceso
Litueche	Igualdad ante la ley	No debe existir diferenciación de situación económica, educacional, social y política, siendo todos iguales ante la ley.
La Reina	Igualdad ante la ley	La igualdad ante la ley debe ir en la Constitución
Viña del Mar	Igualdad ante la ley	Todos debemos tener los mismos derechos ante la ley
Rancagua	Igualdad ante la ley	La igualdad ante la ley debe ser imparcial para todos, sin privilegios.
Santiago	Igualdad ante la ley	Debe haber igualdad ante la ley para la eliminación de grupos privilegiados
Lampa	Igualdad ante la ley	Todos somos iguales en derechos ante la ley
Punta Arenas	Igualdad ante la ley	Debe haber un trato igualitario, teniendo todos las mismas responsabilidades y derechos ante la ley, más allá de las diferencias entre las personas
Temuco	Igualdad ante la ley	La igualdad, actualmente “ficticia”, debe ser verdadera, habiendo juicios justos y seguridad para los ciudadanos
El Bosque	Igualdad ante la ley	La igualdad ante la ley nos permite derechos y deberes sin privilegios o restricciones
Ñuñoa	Igualdad ante la ley	Todas las personas debemos tener los mismos deberes y derechos, siendo iguales ante la ley e incluyendo el derecho de Igualdad de acceso a la justicia y el debido proceso
Arica	Igualdad ante la ley	Los derechos y deberes de todos los habitantes del país deben estar descritos en la Constitución
Placilla	Igualdad ante la ley	Cada persona debe cumplir este derecho de igual manera ante la ley, independiente de la clase socio-económica o cargo
Antofagasta	Igualdad ante la ley	No estamos de acuerdo con la desigualdad de derechos
Lo Prado	Igualdad ante la ley	Deben existir los mismos derechos y deberes para cada uno, no habiendo más diferencias clasistas en la delincuencia
La Serena	Igualdad ante la ley	Todo chileno deber ser igual ante la ley, como base para la democracia no importando el género, la etnia o el nivel socio-económico
Santiago	Igualdad ante la ley	Se debe eliminar el fuero político, siendo todos iguales ante la ley.
San Joaquín	Igualdad ante la ley	La igualdad ante la ley es básica para el respeto de los derechos de cada persona
Pedro Aguirre Cerda	Igualdad ante la ley	Los poderosos no reciben la condena debida
Santiago	Igualdad ante la ley	Se deben garantizar los derechos y deberes para todos
Cabo de Hornos	Igualdad ante la ley	Se debe tener igual acceso a las leyes, independiente de las características personales
Arica	Igualdad ante la ley	Todos los ciudadanos deben ser considerados iguales, sin estatus ni roles, siendo esto importante en una democracia
Vitacura	Igualdad ante la ley	Todas las personas deben recibir el mismo trato, teniendo los mismos derechos y siendo juzgadas de la misma manera ante la ley, sin preferencias de ninguna índole.
Viña del Mar	Igualdad ante la ley	No deben haber ciudadanos de primera, segunda y tercera, como ocurre actualmente
Monte Patria	Igualdad ante la ley	La Igualdad ante la ley es un principio esencial de un Estado democrático, donde no hayan personas ni grupos privilegiados
Coyhaique	Igualdad ante la ley	No deben existir brechas de ningún tipo en el acceso a la Justicia.
Puerto Varas	Igualdad ante la ley	Se debe eliminar todo fuero o condición especial para alguien investigado producto de un presunto delito, eliminando los fueros clericales a quienes viven en el pais como ciudadanos y respetando los fueros consulares
Ñuñoa	Igualdad ante la ley	El Estado debe ser garante de una sola justicia para civiles y militares.
Río Negro	Igualdad ante la ley	Las normas no deben privilegiar a unos en perjuicio de otros, siendo todas las personas libres e iguales, en dignidad y derechos
Iquique	Igualdad ante la ley	Se debe aplicar la igualdad ante la ley, para todos no importando el estrato social de la persona, ni quien sea
Curanilahue	Igualdad ante la ley	Un pobre debe ser juzgado igualmente que un rico, siendo un derecho garantizado por la Constitución e impidiendo que grandes empresarios y dirigentes del fútbol roben y queden libres
Vitacura	Igualdad ante la ley	Debe existir la igualdad ante la ley para todos los chilenos, independiente de sus preferencias políticas, raza, condición sexual, etc.
Osorno	Igualdad ante la ley	Todos somos personas libres e iguales, en dignidad y derechos.
Curicó	Igualdad ante la ley	Debe haber una igualdad efectiva y un reconocimiento de la dignidad de todas las personas, sin discriminación por sexo, raza, creencias, etc.
Osorno	Igualdad ante la ley	Las normas no deben privilegiar a unos en perjuicio de otros, siendo todas las personas libres e iguales en dignidad y derechos.
Santiago	Igualdad ante la ley	La igualdad ante la ley es comprendida como igualdad en dignidad y derechos
Santiago	Igualdad ante la ley	Todas las personas se pueden integrar a la sociedad, independiente a su forma de pensar u opción, existiendo el derecho a una igualdad efectiva
Punta Arenas	Igualdad ante la ley	No debe existir ningún privilegio para nadie, incluyendo presidentes de la república, senadores, diputados o cualquier político, teniendo el mismo peso ante la ley
El Bosque	Igualdad ante la ley	No deben haber privilegios
Puyehue	Igualdad ante la ley	Las normas no deben privilegiar a unos en perjuicio de otros, siendo todas las personas libres e iguales, en dignidad y derechos
Santiago	Igualdad ante la ley	Todos debemos ser iguales frente al mismo delito, mismo castigo independiente de las condiciones particulares
Independencia	Igualdad ante la ley	La ley debe ser pareja para todos/as, sin distinción de recursos,
Río Negro	Igualdad ante la ley	Las normas no deben privilegiar a unos en perjuicio de otros, siendo todas las personas libres e iguales, en dignidad y derechos.
Osorno	Igualdad ante la ley	Las normas no deben privilegiar a unos en perjuicio de otros, siendo todas las personas libres e iguales, en dignidad y derechos
La Florida	Igualdad ante la ley	Debe haber igualdad ante la ley, no importando la situación económica ni el cargo político
Vitacura	Igualdad ante la ley	En Chile no pueden existir grupos ni personas privilegiadas
Santiago	Igualdad ante la ley	Debe ser una igualdad real, no sólo teórica como hoy en día
Pelluhue	Igualdad ante la ley	No te hace intocable tu poder o tu nivel económico
Calbuco	Igualdad ante la ley	No deben existir privilegios ante la ley por origen o ingresos, siendo todos los chilenos y chilenas iguales
Providencia	Igualdad ante la ley	Todos debemos tener reconocimiento de los mismos derechos, gozando de las mismas oportunidades de ejercicio
Coltauco	Igualdad ante la ley	La nueva Constitución nos debiese garantizar este derecho, debiéndose aplicar la ley de la misma forma para todos
Osorno	Igualdad ante la ley	Cada persona independiente de su puesto politico o su dinero debe pagar igual
Macul	Igualdad ante la ley	El Estado sólo debe dar trato distinto como una discriminación positiva justificada y no de manera arbitraria
Quillota	Igualdad ante la ley	Todos debemos ser juzgados de la misma forma
San Miguel	Igualdad ante la ley	Debe haber buen trato a personas con recursos o menos recursos, hombres y mujeres
Cochrane	Igualdad ante la ley	Todos deben ser iguales, no habiendo la actual ley de clase
Santiago	Igualdad ante la ley	La igualdad ante la ley en la Constitución debiese ser para toda la población, no excluyendo a las fuerzas armadas
Ñuñoa	Igualdad ante la ley	Todos los ciudadanos son iguales ante la ley, competiéndoles a todos la igualdad ante los tributos y la protección judicial ante los derechos.
Valparaíso	Igualdad ante la ley	Todos deberíamos tener la misma justicia y un acceso, tratamiento o juicio igualitario
Temuco	Igualdad ante la ley	Todos los ciudadanos debemos ser considerados iguales frente a la ley, independiente de su condición, raza, género, religión o ideología
Teodoro Schmidt	Igualdad ante la ley	Este derecho se asocia al valor y principio de igualdad y justicia, sin diferenciación de raza, sexo ni estado socioeconómico con seguridad de un juicio justo y objetivo, sin presiones externas
Coyhaique	Igualdad ante la ley	Se debe enfrentar la justicia teniendo por igual los mismos derechos y deberes
Osorno	Igualdad ante la ley	Toda persona es igual en dignidad, derechos y deberes, no existiendo grupos privilegiados y existiendo la aplicación de las leyes y la justicia sin distinción
Antofagasta	Igualdad ante la ley	Los seres humanos nacen libres en igualdad y derechos,dignos en si mismos, siendo imposible establecer diferencias arbitrarias por medio de ninguna norma legal.
Santiago	Igualdad ante la ley	El Estado debe garantizar la igualdad ante la ley, no existiendo ésto en la práctica
Laja	Igualdad ante la ley	La justicia debe ser igual, independiente del estrato social de las personas
Temuco	Igualdad ante la ley	Debe haber un trato igualitario en el acceso, procesos y garantías legales
Ñuñoa	Igualdad ante la ley	La ley debe garantizar las mismas condiciones para todas las personas
Providencia	Igualdad ante la ley	Todos deben ser iguales ante la ley de manera efectiva, no dependiendo ésto del poder adquisitivo de las personas.
Providencia	Igualdad ante la ley	Todo ciudadano debe ser igual ante la aplicación de justicia.
Puerto Montt	Igualdad ante la ley	Nadie debe tener privilegios ante la ley, siendo ésta igual para todos.
Osorno	Igualdad ante la ley	Las normas no deben privilegiar a unos en perjuicio de otros, siendo todas las personas libres e iguales, en dignidad y derechos
Santiago	Igualdad ante la ley	Necesitamos un país sin privilegios jurídicos, particularmente relacionados al poder adquisitivo
Providencia	Igualdad ante la ley	Toda persona debe ser tratada de manera igualitaria ante la ley
Copiapó	Igualdad ante la ley	No debería existir diferencias ante las normas y/o leyes, existiendo el derecho a la igualdad ante la ley
Cerrillos	Igualdad ante la ley	No existe una igualdad ante la ley hoy, prevaleciendo el poder económico y posición social ante algunos tribunales de justicia.
San Pedro de Atacama	Igualdad ante la ley	Los involucrados en la corrupción y otros males de la sociedad deberían tener el mismo trato que cualquier ciudadano ante la Ley
Punta Arenas	Igualdad ante la ley	Se deben contemplar las mismas normas jurídicas o leyes para todo ser humano en su dignidad, no existiendo privilegios a favor de personas o grupos
Viña del Mar	Igualdad ante la ley	La igualdad ante la ley permite un país más justo y equitativo
San Felipe	Igualdad ante la ley	Toda persona debe acceder de manera igualitaria a los tribunales sin discriminaciones de ningún tipo
San Joaquín	Igualdad ante la ley	Las sanciones deberían ser proporcionales a los delitos cometidos y en igualdad de condiciones para quienes lo hayan cometido
La Reina	Igualdad ante la ley	Se debe mantener un orden social coherente con el valor de la igualdad, no existiendo privilegios y siendo las personas responsables con sus deberes, lo anterior apunta a una buena convivencia y un trabajo en conjunto
Coquimbo	Igualdad ante la ley	No se debe considerar los recursos monetarios o hereditarios para que haya igualdad ante la ley
Santa Cruz	Igualdad ante la ley	Todos debemos ser iguales, no siendo discriminados por nuestro nivel socio económico o por las influencias en el poder
Vitacura	Igualdad ante la ley	Debe haber un derecho transversal para todos los ciudadanos, terminando con los privilegios que existen
Antofagasta	Igualdad ante la ley	Las normas y leyes deben ser aplicadas de la misma forma para todos los ciudadanos
Puente Alto	Igualdad ante la ley	No debe haber mayor protección para las personas con dinero
Villarrica	Igualdad ante la ley	Debemos ser tratados y reconocidos por la ley como semejantes, viviendo en comunidad con los mismos deberes, derechos, privilegios y sanciones
Viña del Mar	Igualdad ante la ley	La integración, la no discriminación, la igualdad de deberes y derechos ante la ley de cada ciudadano se relaciona con la justicia
Valdivia	Igualdad ante la ley	Todas la personas debemos tener las mismas garantías legales y acceso a la justicia, siendo fiscalizados ante cualquier tipo de ley
Providencia	Igualdad ante la ley	Deben estar especificados tanto los derechos como los deberes
Conchalí	Igualdad ante la ley	Se debe juzgar a todos los chilenos o extranjeros sin importar condición social o cultural
Pichidegua	Igualdad ante la ley	Todos debemos tener un mismo valor ante la ley, no habiendo más privilegios para las autoridades
Valparaíso	Igualdad ante la ley	Debe haber igualdad en el acceso a la justicia, asegurando un debido proceso y el derecho a la defensa
Peñalolén	Igualdad ante la ley	Todos los ciudadanos debemos tener el mismo trato ante la ley, no existiendo personas o castas con tratos especiales
Puente Alto	Igualdad ante la ley	El Estado debe garantizar la igualdad ante la ley para todas las personas
Ñuñoa	Igualdad ante la ley	La ley debe ser igual para todos y todas
Recoleta	Igualdad ante la ley	El acceso a la ley debe ser igual para todos
Puerto Varas	Igualdad ante la ley	La igualdad ante la ley asegura los mismos deberes y derechos como individuos en la sociedad, respetandolos y cumpliendolos para una buena convivencia
Iquique	Igualdad ante la ley	No deben existir diferencias entre ricos y pobres en la administración de la justicia. pagando con penas efectivas aquellos delitos de corrupción
Providencia	Igualdad ante la ley	Se debe garantizar a todos los ciudadanos los mismos privilegios, obligaciones, deberes y responsabilidades ante la ley, incluyendo autoridades
Valparaíso	Igualdad ante la ley	No deben existir los privilegios para nadie, siendo todos iguales ante la ley
Puente Alto	Igualdad ante la ley	Se debe consagrar este derecho, mereciendo todos un trato igualitario ante la ley
Puente Alto	Igualdad ante la ley	Chile necesita un sistema judicial con acceso para todos, no importando su origen social
Las Condes	Igualdad ante la ley	La igualdad ante la ley debería ser un derecho, exigiéndose por una sociedad justa
Las Condes	Igualdad ante la ley	El Estado debe tener un rol activo para una garantia efectiva de igualdad entre todas las especies, etnias, razas, estableciendose diferencias solo por principios de razonabilidad
La Serena	Igualdad ante la ley	Debe haber igualdad ante la ley en los derechos, deberes y responsabilidades
Ovalle	Igualdad ante la ley	La Constitución deberá garantizar que este derecho sea efectivo para todas y todos
Talagante	Igualdad ante la ley	En el sistema procesal penal se debe acabar la discriminación, no habiendo hoy en día igualdad ante la ley
Providencia	Igualdad ante la ley	Todos tenemos la misma igualdad como personas, no habiendo discriminación, privilegios o abusos
Recoleta	Igualdad ante la ley	La igualdad ante la ley garantiza la no discriminación
Lo Prado	Igualdad ante la ley	El acceso a la justicia y al debido proceso debe ser igualitario, ni el dinero ni los cargos públicos pueden influir en la justicia
Vitacura	Igualdad ante la ley	El Estado debe asegurar el derecho de las personas a una participación en igualdad de oportunidades en la vida nacional, sin discriminación según raza, color, sexo, religión
Puente Alto	Igualdad ante la ley	Este derecho debe seguir consagrado en la Constitución, garantizándose el mismo trato ante la ley como personas
Quinta Normal	Igualdad ante la ley	Las personas deben ser tratadas sin discriminación, no haciendo diferencias sociales, económicas y culturales
Santiago	Igualdad ante la ley	Todos debemos ser juzgados de la misma manera, no importando el cargo o la posición económica y teniendo todos los mismos derechos y deberes
Coyhaique	Igualdad ante la ley	Se debe garantizar la igualdad ante la justicia no siendo ésta afectada por temas económicos, sociales o culturales
Puente Alto	Igualdad ante la ley	Este derecho debe seguir consagrado en la Constitución, garantizándose el mismo trato ante la ley como persona
Concepción	Igualdad ante la ley	Todos tenemos derecho a juicios justos ante la ley y de acuerdo a nuestro delito.
Quinta Normal	Igualdad ante la ley	Se debe enfatizar la igualdad entre todos, no habiendo categorías dentro de las poblaciones
Santiago	Igualdad ante la ley	Cualquier persona debe tener derecho a la legítima defensa, protegiendo la dignidad
Peñalolén	Igualdad ante la ley	El Estado debe prescindir de las diferencias individuales y de los poderes para la evaluación del cumplimiento de la norma
Conchalí	Igualdad ante la ley	Todos y todas debemos ser iguales ante la ley, para que exista justicia
Providencia	Igualdad ante la ley	Todos los ciudadanos deben ser considerados por el Estado en forma igualitaria
Concepción	Igualdad ante la ley	El Estado debe otorgar una correcta administración de justicia, primando la igualdad para todas las personas, sin discriminación
Renca	Igualdad ante la ley	La ley debe vernos iguales a todos, ante una falta
La Reina	Igualdad ante la ley	Los delitos deben ser juzgados y cumplidas sus penas en igualdad para todos los ciudadanos
Hualpén	Igualdad ante la ley	En la nueva Constitución queremos igualdad de justicia y proceso para todo ciudadano
Renca	Igualdad ante la ley	Los ciudadanos de Chile deben tener el mismo trato ante la ley sobre todo los con mayor poder adquisitivo
Quillota	Igualdad ante la ley	El acceso a una buena justicia debe ser igual para todos, ricos y pobres
Talcahuano	Igualdad ante la ley	Los ciudadanos somos iguales en términos de derechos y deberes
Santiago	Igualdad ante la ley	La ley debe ser igual para todos los chilenos, sin posibilidad de un juicio diferente por tener más o menos recursos que otros
San Javier	Igualdad ante la ley	Todos los seres humanos serán iguales frente a la ley, no habiendo desigualdad entre ricos y pobres, heterosexuales y homosexuales
Las Condes	Igualdad ante la ley	Nadie deber estar por sobre la ley, independiente de su ingreso económico, creencia o apellido
Cauquenes	Igualdad ante la ley	Debe haber igualdad ante la ley, siendo un derecho de todo ser humano y un principio escencial ante la democracia
Concepción	Igualdad ante la ley	El concepto de "Igualdad en la ley" se debe manifestar en equidad salarial y de género
Freirina	Igualdad ante la ley	Todos y todas debemos enfrentar en igualdad de condiciones la ley, no existiendo los tribunales militares sino que sólo los tribunales ordinarios
Puente Alto	Igualdad ante la ley	Debemos tener el mismo trato ante la ley, no siendo discriminados por el hecho de ser cristianos
Quilicura	Igualdad ante la ley	Todos deben ser iguales ante la ley, penalizando a todo aquel que la infrinja, ya sea que cumpla cargos públicos o no
Lota	Igualdad ante la ley	Debe existir un trato igualitario para cada persona en situaciones similares
Providencia	Igualdad ante la ley	Se debe garantizar la igualdad de todos frente a la ley
Tomé	Igualdad ante la ley	Las personas deben ser tratadas como iguales en una análoga situación de hecho, estando vedadas las discriminaciones arbitrarias por parte de los legisladores
Santiago	Igualdad ante la ley	Debe haber igualdad ante la ley en los derechos y en su ejercicio administrativo y jurisdiccional.
Santiago	Igualdad ante la ley	Los ciudadanos deben responder a las normas y leyes sin distinción de clase social.
Temuco	Igualdad ante la ley	Todos debemos ser iguales ante la ley, sin importar nuestra condición
La Unión	Igualdad ante la ley	Nadie debe ser objeto de privilegios o abusos en nuestra sociedad, a partir de su origen y condición
Carahue	Igualdad ante la ley	Todos debemos ser juzgados de la misma forma, no importando el nivel socioeconómico, religión, etc.
Las Condes	Igualdad ante la ley	Los fiscales y jueces deben entender el derecho de todos a un mismo trato ante la Ley, independiente del poder económico o político, de su nivel educacional, del género, etc.
Santiago	Igualdad ante la ley	Las personas pobres deben pagar con cárcel, en cambio quienes tienen más dinero muchas veces quedan impunes.
Concepción	Igualdad ante la ley	Se debe garantizar la igualdad de todos y todas ante la ley.
Providencia	Igualdad ante la ley	Debe existir consideración respecto a que no hay personas superiores a otras, tampoco mejores ni peores, ya que la igualdad ante la ley es el bien común, debiendo haber normas legales para garantizarlo
Punta Arenas	Derechos del niño, niña y adolecente	Los derechos deben quedar claros desde chicos
Maule	Derechos del niño, niña y adolecente	son para que no exista la vulnerabilidad en los niños y niñas
Calama	Igualdad ante la ley	la ley debe ser para todos por igual
Valparaíso	Igualdad ante la ley	la igualdad ante la ley debe ser para todos
Copiapó	Igualdad ante la ley	debe haber justicia social para todos
Coquimbo	Igualdad ante la ley	la justicia se debe aplicar con igualdad para todos
Curepto	Igualdad ante la ley	debe haber igualdad ante la ley, para el rico y el pobre
Quinta Normal	Igualdad ante la ley	la ley debe ser justa e igual para todos
Tierra Amarilla	Igualdad ante la ley	la igualdad ante la ley debe ser para todos los habitantes de chile
Copiapó	Igualdad ante la ley	debe haber justicia para proteger los derechos
Puente Alto	Igualdad ante la ley	debe haber justicia para todos
Pichidegua	Igualdad ante la ley	la igualdad ante la ley debe ser siempre y para todos
Talca	Igualdad ante la ley	la ley debe ser igual para todos
Chimbarongo	Igualdad ante la ley	debe haber igualdad para todos
La Florida	Igualdad ante la ley	la ley debe ser igual para todos
Río Hurtado	Igualdad ante la ley	la ley debe ser pareja para todos
Iquique	Igualdad ante la ley	debe haber justicia para todos en igualdad de condición
Castro	Igualdad ante la ley	la justicia debe aproximarse más a la constitución
Molina	Igualdad ante la ley	se debe ser iguales ante la ley
Licantén	Igualdad ante la ley	debemos tener los mismos derechos
La Pintana	Igualdad ante la ley	es para que todos tengamos acceso a la justicia
Ancud	Igualdad ante la ley	todos deben ser iguales ante la ley
Melipilla	Igualdad ante la ley	no deben haber grupos privilegiados
Providencia	Igualdad ante la ley	debe haber igualdad ante la ley
Providencia	Igualdad ante la ley	se debe tener garantía de trato igualitario
Los Andes	Igualdad ante la ley	debe haber igualdad ante la ley
La Serena	Igualdad ante la ley	todos somos iguales
Viña del Mar	Igualdad ante la ley	todos los seres humanos deben ser iguales ante la ley
Punta Arenas	Igualdad ante la ley	todos debemos er medidos por la misma vara
Estación Central	Igualdad ante la ley	debe haber igualdad ante la ley sin importar la persona
Viña del Mar	Igualdad ante la ley	todos los ciudadanos deben tener igualdad ante la ley
Colbún	Igualdad ante la ley	todos y todas debemos tener absoluta igualdad ante la ley sin importar la condición social, cultural, económica u otra.
Vitacura	Igualdad ante la ley	no debe haber privilegios
Chillán	Igualdad ante la ley	todos deben ser tratados con la misma dignidad
Valparaíso	Igualdad ante la ley	un estado de derecho debe fundar la igualdad
Concón	Igualdad ante la ley	todos debemos ser juzgados de igual manera por la ley vigente
Viña del Mar	Igualdad ante la ley	la ley se debe cumplir, sin que existan ciudadanos sobre ella
Aysén	Igualdad ante la ley	todos debemos tener derecho a defensa
Vitacura	Igualdad ante la ley	debe haber igualdad ante la ley
Machalí	Igualdad ante la ley	todos debemos ser iguales respecto a la legislación
La Reina	Igualdad ante la ley	no debe haber discriminación arbitraria
Putaendo	Igualdad ante la ley	un verdadero estado democrático debe garantizar un tratamiento igual a todas y todos
San Pedro de La Paz	Igualdad ante la ley	todas las personas deben ser reconocidas iguales ante la ley
Ñuñoa	Igualdad ante la ley	las situaciones de martín larraín o johnny herrera no deben poder ocurrir
Ovalle	Igualdad ante la ley	todos los chilenos debemos ser juzgados de igual forma ante la ley
Padre Hurtado	Igualdad ante la ley	la igualdad ante la ley debiese ser sin influencia económica o por cargos
Antofagasta	Igualdad ante la ley	se debe promover la igualdad
Puerto Montt	Igualdad ante la ley	no deben existir privilegiados
Valdivia	Igualdad ante la ley	el código de justicia militar debería ser derogado o eliminado
Ñuñoa	Igualdad ante la ley	se debe cumplir la igualdad ante la ley
Providencia	Igualdad ante la ley	no debe poder haber trato diferenciado ante la ley
Maipú	Igualdad ante la ley	todos debemos tener el mismo trato ante la ley
Recoleta	Igualdad ante la ley	para la ciudadanía y nuestros representantes debe haber igualdad ante la ley
Macul	Igualdad ante la ley	debe haber trato igualitario ante situaciones legales
Ñuñoa	Igualdad ante la ley	todas las personas deben estar en iguales condiciones
San Miguel	Igualdad ante la ley	todos debemos ser iguales ante la ley
San José de Maipo	Igualdad ante la ley	debe haber igualdad ante la ley
Antofagasta	Igualdad ante la ley	debe haber igualdad en trato sin importar cargo, posición social, económica y política
Yungay	Igualdad ante la ley	se debe tener igualdad ante la ley
Providencia	Igualdad ante la ley	la ley debe asegurar reconocer la igualdad
Las Condes	Igualdad ante la ley	la igualdad ante la ley debiese ser per se
Rancagua	Igualdad ante la ley	debe haber igualdad ante la ley
Chimbarongo	Igualdad ante la ley	todos debemos ser juzgados de la misma forma
Talca	Igualdad ante la ley	debe haber igualdad ante la ley
Las Condes	Igualdad ante la ley	La ley debe ser pareja para todos y las penas también sin que las sanciones puedan estar influenciadas dependiendo de ciertas variables como grupo étnico, situación económica, sector, etc.
Castro	Igualdad ante la ley	el gobernante debe cumplir con sus deberes
Coquimbo	Igualdad ante la ley	todas las personas deben ser consideradas iguales ante la ley
Illapel	Igualdad ante la ley	todos debemos ser iguales ante la ley
Cochrane	Igualdad ante la ley	no debe haber privilegios
Lumaco	Igualdad ante la ley	toda persona juzgada debe tener derecho a una defensa digna
Calama	Igualdad ante la ley	la igualdad ante la ley debe ser sin excepciones
Punta Arenas	Igualdad ante la ley	los derecho deben ser protegidos
Purranque	Igualdad ante la ley	las normas no deben privilegiar a algunos pues todas las personas somos iguales, en dignidad y derechos
Providencia	Igualdad ante la ley	todos deben ser juzgados justamente
Ñuñoa	Igualdad ante la ley	los ciudadanos se deben enfrentar de igual manera a la ley
Providencia	Igualdad ante la ley	la igualdad de la ley debe ir de la mano de la justicia
Los Andes	Igualdad ante la ley	la justicia debe tener un trato igualitario
Valdivia	Igualdad ante la ley	nadie debe poder ser tratado con privilegios
Ñuñoa	Igualdad ante la ley	la igualdad ante la ley se debe hacer efectiva en todos los ámbitos de la justicia
Viña del Mar	Igualdad ante la ley	más poder no debe ser equivalente a más beneficios
Viña del Mar	Igualdad ante la ley	todos debemos cumplir con lo que dicta la ley
Las Condes	Igualdad ante la ley	no se debe discriminar según el origen
Ñuñoa	Igualdad ante la ley	la igualdad ante la ley permitar la igualdad de derechos
Rancagua	Igualdad ante la ley	todos debemos tener la oportunidad de ser defendidos y juzgados
Providencia	Igualdad ante la ley	todos deben respetar y cumplir la ley sin que nadie pueda estar sobre ella
Antofagasta	Igualdad ante la ley	no deben poder existir privilegios a favor de personas o grupos por tener mayor recursos o estar en una alta posición social
Cabildo	Igualdad ante la ley	todos debieran ser tratados de igual manera
Temuco	Igualdad ante la ley	tenemos el derecho de igualdad ante la ley sin distinción de nuestras redes sociales y en tiempo.
Punta Arenas	Igualdad ante la ley	la ley debe ser aplicada a todos por igual
La Serena	Igualdad ante la ley	todos deben ser regidos bajo la misma ley
La Reina	Igualdad ante la ley	se debe garantizar que somos todos iguales
Valparaíso	Igualdad ante la ley	se debe tener igualdad ante la ley
Quilpué	Igualdad ante la ley	todos debemos tener igualdad ante la ley
Nueva Imperial	Igualdad ante la ley	se debe aplciar la ley todos por igual
San Fernando	Igualdad ante la ley	las leyes no deberían ser regidas por los poderosos
Villarrica	Igualdad ante la ley	todos los habitantes de la república deben tener y gozar de los mismos derechos
Valdivia	Igualdad ante la ley	todos debemos tener derecho a justicia igualitaria
Valparaíso	Igualdad ante la ley	el acceso a la justicia no debe ser discriminatorio
Providencia	Igualdad ante la ley	todos nacemos iguales, siendo necesarios que la ley sea igualitaria
Las Condes	Igualdad ante la ley	la igual ante la ley debe ser fundamental
Las Condes	Igualdad ante la ley	igualdad ante la ley debe ser sin fijarse en situación económica
Puente Alto	Igualdad ante la ley	es fundamental que este derecho siga en la constitución siendo necesario que se nos garantice como personas el mismo trato ante la ley en la medida que nos encontremos en las mismas condiciones
Antofagasta	Igualdad ante la ley	la constitución debe resguardar la igualdad ante la ley
Pudahuel	Igualdad ante la ley	debe haber igualdad ante la ley
La Florida	Igualdad ante la ley	se debe garantizarun trato igualitario ante la ley
Las Condes	Igualdad ante la ley	todos los seres humanos somos iguales ante la ley
Coyhaique	Igualdad ante la ley	todos debemos ser iguales ante la ley
Providencia	Igualdad ante la ley	todos debemos ser iguales ante la ley
Cerro Navia	Igualdad ante la ley	todos debemos ser tratados de igual manera
Diego de Almagro	Igualdad ante la ley	la igualdad ante la ley debe ser garantizada
Quinta Normal	Igualdad ante la ley	para todos los ciudadanos debe haber igualdad ante la ley
Cerro Navia	Igualdad ante la ley	todos debemos enfrentar la justicia en iguales condiciones
Iquique	Igualdad ante la ley	todos somos sujetos de derechos y de igualdad ante las leyes
Macul	Igualdad ante la ley	todos debiéramos ser iguales ante la ley
Las Condes	Igualdad ante la ley	nadie debe estar sobre la ley
Vitacura	Igualdad ante la ley	se debe resguardar la igualdad de todos ante la ley
San Joaquín	Igualdad ante la ley	Se deben reestablecer las normas que rigen el país mientras no discriminen por poder monetario o poder social.
Buin	Igualdad ante la ley	todos los seres y ciudadanos son iguales ante la ley
Iquique	Igualdad ante la ley	Todos debemos ser iguales ante la ley
Providencia	Igualdad ante la ley	La igualdad ante la ley es algo que involucra a todos
Arica	Igualdad ante la ley	La igualdad ante la ley es indispensable para que se haga justicia
La Reina	Igualdad ante la ley	La igualdad ante la ley es el derecho para que no existan privilegios
Santiago	Igualdad ante la ley	Los ricos no cumplen con la ley
Castro	Igualdad ante la ley	La igualdad ante la ley es esencial para la democracia
Osorno	Igualdad ante la ley	Todos somos iguales
Talca	Igualdad ante la ley	La igualdad ante la ley es una condición necesaria para el ejercicio de los derechos
Providencia	Igualdad ante la ley	La igualdad ante la ley es fundamental para la democracia
Curanilahue	Igualdad ante la ley	No se debe discriminar social ni económicamente
La Serena	Igualdad ante la ley	La igualdad ante la ley no está garantiza
Coquimbo	Igualdad ante la ley	La igualdad ante la ley es un derecho vulnerado
La Ligua	Igualdad ante la ley	La igualdad ante la ley es básica
La Reina	Igualdad ante la ley	La igualdad ante la ley es un derecho básico de un Estado democrático
Concón	Igualdad ante la ley	La igualdad ante la ley garantiza un trato justo
Rancagua	Igualdad ante la ley	todos los ciudadanos somos iguales
Viña del Mar	Igualdad ante la ley	La igual ante la ley es necesaria
Ancud	Igualdad ante la ley	El trato igualitario se considera un derecho humano intransable
La Reina	Igualdad ante la ley	Se debe fomentar la equidad de género, tolerancia y unidad
Providencia	Igualdad ante la ley	La igualdad ante la ley es un derecho
San Clemente	Igualdad ante la ley	Todos somos iguales ante la ley
La Reina	Igualdad ante la ley	La igualdad ante la ley es un derecho esencial
Puente Alto	Igualdad ante la ley	es fundamental para cada persona en el país con mismas normas para todos
Traiguén	Igualdad ante la ley	No existe igualdad
Santiago	Igualdad ante la ley	La igualdad ante la ley es que no exista discriminación arbitraria
Valdivia	Igualdad ante la ley	La igualdad ante la ley es un derecho fundamental
La Serena	Igualdad ante la ley	La igualdad ante la ley es un garante de un proceso justo
Antofagasta	Igualdad ante la ley	Todos somos iguales ante la ley
Las Condes	Igualdad ante la ley	Somos dignos e iguales
San Antonio	Igualdad ante la ley	Los crímenes políticos deben ser sancionados con cárcel
Alto Hospicio	Igualdad ante la ley	las leyes se deben mejorar
Calama	A la información	Debe haber derecho a la información porque no nos informan totalmente de todo lo que pasa en la realidad en Chile
Valparaíso	A la integración de discapacidad	Los cristianos deben propender a realzar los derechos de las personas, dignificando a las personas, habiendo sido el rol de la iglesia cristiana fundamental para realizar a todas las personas con capacidades diferentes
Curicó	A la integración de discapacidad	derechos deben ser custodiados por el estado, teniéndolos las personas en situación de discapacidad
Puente Alto	Libertad de conciencia	La libertad de cada individuo se debe resguardar para desarrollar ideas, externalizar las convicciones religiosas según sus creencias personales sin afectar a la moral, buenas costumbres y orden público.
Lo Prado	A huelga	debe haber Derecho legitimo de los trabajadores para defender sus derechos sociales colectivamente.
Santiago	Igualdad ante la ley	Todos debemos recibir el mismo trato por parte de nuestra legislación, sin admitir discriminación arbitraria alguna.
Maipú	Igualdad ante la ley	se deben buscar los mecanismos para que este derecho se haga efectivo.
Quillota	Igualdad ante la ley	la igualdad ante la ley es Para que sea un país justo, y el poder y el dinero no influya en las penas
Cauquenes	Igualdad ante la ley	se debe comparecer en iguales condiciones ante situaciones símiles, estableciendo comparecer en iguales condiciones ante situaciones símiles.
La Reina	Igualdad ante la ley	se debe Dar cumplimiento a la igualdad y Eliminar el fuero de grupos y personas ante la ley
Doñihue	Igualdad ante la ley	Todos debemos ser tratados igual y con las mismos beneficios, sin depender del poder económico.
Concepción	Igualdad ante la ley	Todos debemos tener y ser regidos por igual, con una justicia incorruptible.
Coquimbo	Igualdad ante la ley	la ley debe garantizar el acceso a la justicia y debido proceso a todo individuo. sin establecer discriminaciones arbitrarias y sin que Nadie puede ser juzgado por comisiones especiales, ni tener privilegios aun por el cargo que detente
La Pintana	Igualdad ante la ley	Todos debemos ser iguales ante la ley
Puerto Montt	Igualdad ante la ley	debe haber protección judicial de los derechos de los ciudadanos, igualdad ante la ley, que la justicia sea pareja para todos, incluidos los políticos y cargos públicos
Valdivia	Igualdad ante la ley	el Estado debe asegurar que no existan privilegios de ningún tipo basado en cualquier categoría social, y generar mecanismos que tiendan a la equidad
San Joaquín	Igualdad ante la ley	se Debe garantizar que todos seamos tratados por igual y que no existan personas privilegiadas.
La Reina	Igualdad ante la ley	la igualdad ante la ley se incluye el derecho al debido proceso y al acceso a la justicia, considerando un reconocimiento de los derechos colectivos por sobre los de los privilegiados, en este sentido, la igualdad.
Iquique	Igualdad ante la ley	cada chileno debe ser igual ante las leyes del país sin importar sexo, condición sexual, cultura, raices
Concepción	Igualdad ante la ley	la igualdad ante la ley se debe ejercer sin discriminación y asegurar a lo largo de todo el proceso.
Iquique	Igualdad ante la ley	todos debemos ser iguales sin privilegios para quienes tienen más
Romeral	Igualdad ante la ley	La ley debe ser reciproca con derecho y respeto a decir lo que se piensa
Estación Central	Igualdad ante la ley	El estado debe resguardar que todos los ciudadanos tengan las mismas garantías y derechos y para ello es primordial que tengan el mismo acceso a defensas e información ante cualquier litigio al que se enfrenten.
Curicó	Igualdad ante la ley	La igualdad ante la ley establece que todos somos iguales, sin privilegios por lo que se establece un conjunto de deberes, derechos y garantías ante la Ley.
Concón	Igualdad ante la ley	Toda persona debe ser tratado como todo ciudadano del pais.
La Serena	Igualdad ante la ley	El concepto Igualdad debe ser entendido en su sentido más amplio, Igualdad ante la Ley, si todos somos iguales ante ella, significaría que existe igualdad para acceder a la Justicia, que no existen clases privilegiadas, ni géneros privilegiados, los Derechos del hombre y la mujer son igualitarios.
Santiago	Igualdad ante la ley	la ley debe velar porque Todos los seres humanos seamos iguales interiormente entre los mismos
Santiago	Igualdad ante la ley	los ciudadanos debemos estar protegidos en la Nueva Constitución para exigir igual trato ante la Ley que debe operar para todos por igual, independientemente de cualquier condición lo que genera condiciones de buena convivencia cívica, nadie vale más que otro.
La Florida	Igualdad ante la ley	El código penal se debe aplicar de igual manera para todos los ciudadanos pues Actualmente el poder político y económico que poseen los imputados influye mucho a la hora de condenarlos.
Iquique	Igualdad ante la ley	se debe entender que incluye la igualdad de género, ante la justicia y el debido proceso, ante las cargas públicas y los derechos.
Macul	Igualdad ante la ley	la igualdad ante la ley debe estar contemplada a nivel constitucional de forma tal que se garantice un ejercicio efectivo de los derechos a todos los ciudadanos, en sus diversas dimensiones pues todas las personas somos iguales en dignidad y consecuentemente en derechos.
Las Condes	Igualdad ante la ley	el fundamento es el igual estatus moral de las personas y, por consiguiente, la igual ciudadanía de la que estas personas gozan.
Padre Hurtado	Igualdad ante la ley	debe haber igualdad ante la ley Tal como lo señala la actual Constitución Política de Chile.
La Serena	Igualdad ante la ley	la ley debe ser ejercida para todos y por igual, no solo para los pobres, sino que para los ladrones ricos también sean de máximo rigor.
Maipú	Igualdad ante la ley	Todas las personas tienen los mismos derechos y deberes por lo tanto son iguales ante la ley independiente de la condición social, cargo público que ocupe, situación económica, profesión que desempeñe y apellido.
Los Andes	Igualdad ante la ley	se debe Crear leyes mas justas y que se hagan valer para todos de la misma forma.
Santiago	Igualdad ante la ley	La Constitución debe consagrar y garantizar el derecho de igualdad ante la ley propender a la eliminación de toda forma de discriminación arbitraria, particularmente en torno a género etnia,etc pues Se trata de uno de los más elementales presupuestos de un Estado Constitucional y Democrático de Derecho.
La Reina	Igualdad ante la ley	el acceso a la justicia y a la defensa deben estar garantizados pues Todas las personas tienen los mismos derechos delante de la ley
Chillán	Igualdad ante la ley	se debe castigar a todos por igual de acuerdo al daño producido Independiente quien transgreda la ley
Arica	Igualdad ante la ley	debe haber igualdad ante la ley En relación a las minorías sexuales, LGTB.
Calama	Igualdad ante la ley	no debe existir mas evaluación punitiva sancionatoria a los "Profesores" porque no hay igualdad de trato entre los demás profesionales Para lo cual necesitamos Asamblea Constituyente
Santiago	Igualdad ante la ley	La ley debe ser igual para todos sin hacer diferencias dentro de la ciudadanía, y así generar grupos incluidos y beneficiados contrapuestos a grupos excluidos y perjudicados.
Ñuñoa	Igualdad ante la ley	Debemos estar en un país en que se respete activamente la igualdad entre hombres y mujeres, como prohibirse todo privilegio y discriminación socioeconómica, racial, sexual, étnica o basada en cualquier otra condición ante la ley.
Peñalolén	Igualdad ante la ley	la igualdad ante la ley es una Prohibición impuesta al estado consistente en que de manera alguna, ya sea a través de una norma jurídica o la actuación de sus órganos, establezca distinciones arbitrarias o infundadas, que contribuyan en que existan grupos privilegiados dentro de la comunidad.
Pica	Igualdad ante la ley	la igualdad ante la ley se debe Aplicar con integridad, criterio y no discriminar condiciones socioeconómicas.
Padre Hurtado	Igualdad ante la ley	la nueva constitución debe contemplar una nueva ley procesal penal que respete el concepto de igualdad entre ciudadanos jovenes e indigenas
Providencia	Igualdad ante la ley	se debe sancionar las diferencias arbitrarias pues Todos los seres humanos somos distintos y tenemos diversos intereses, por lo que dicha diversidad hay que protegerla.
Ñuñoa	Igualdad ante la ley	debe haber acceso a la justicia; a ser escuchados en forma transparente, sin distinción de ningún tipo.
Antofagasta	Igualdad ante la ley	Todos los ciudadanos deben ser vistos de igual manera ante la ley, la clase alta adinerada, siempre sale beneficiada en la corte, siendo muchas veces premiados con pena remitida.
Los Andes	Igualdad ante la ley	todos y todas deben tener los mismos derechos y trato independiente a su rol social político, empresarial, etc.
Osorno	Igualdad ante la ley	la Constitución debe considerar que todos los chilenos y chilenas somos sujetos de derecho y cada uno merece un trato igualitario en los procesos judiciales, sin perjuicio de la situación económica de cada uno, todos necesitamos una defensa de calidad y medidas punitivas iguales según el delito.
Providencia	Igualdad ante la ley	la ley debe tratar a todas las personas que se encuentren en la misma condición, de la misma forma, dándoles un trato equitativo, que respete y considere la diversidad y las diferencias entre las personas.
Puente Alto	Igualdad ante la ley	se debe Asegurar un trato justo.
Puerto Varas	Igualdad ante la ley	debe haber Equidad en la aplicación de la justicia y prohibición de todo tipo de diferencias arbitrarios.
Puerto Varas	Igualdad ante la ley	Es importante ya que garantiza que aquellas personas pertenecientes a los grupos de poder sean tratados de igual forma que los ciudadanos comunes ante la ley.
Peñalolén	Igualdad ante la ley	Todos los ciudadanos deben ser iguales en derechos, sin importar su condición social, económica, de género u otros y el estado ser garante de esta igualdad, otorgando las herramientas necesarias para que así se cumpla.
Limache	Igualdad ante la ley	es Necesario, justo y ético que sacerdotes, militares, políticos, empresarios y ciudadano que cometen delitos de todo tipo sean juzgados de igual forma, con presidios efectivos sin beneficios especiales.
Osorno	Igualdad ante la ley	Las personas nacen libres en dignidad y derechos y nadie pueden estar sobre ellos
Maullín	Igualdad ante la ley	debe haber igualdad ante la ley con un solo poder judicial, que no permita tribunales paralelos de ni un tipo y con jueces elegidos por capacidades y honor.
Osorno	Igualdad ante la ley	Toda persona es igual en dignidad, derechos y deberes, no existiendo grupos privilegiados, por lo que la aplicación de las leyes y la justicia ha de ser igual, sin distinción
Constitución	Igualdad ante la ley	Todos tenemos deberes y derechos.
Castro	Igualdad ante la ley	la vulneración de la igualdad ante la ley debe ser sancionada y prevenida.
Temuco	Igualdad ante la ley	no deben existir privilegios para quienes tienen algún grado de poder, todos pagando por igual
Las Condes	Igualdad ante la ley	no debe haber diferencia por ser o estar en un grupo de elite, castigando mas rigurosamente los robos de empresas y políticos y que el poder judicial no tenga temor de investigar y/o juzgar a los grupos de elite
Maipú	Igualdad ante la ley	se debe garantizar la igualdad ante la ley de manera efectiva, sin que pese la clase social o el dinero ya que hoy los pobres son los que pagan y son castigados,
Las Condes	Igualdad ante la ley	se debe tratar de la misma manera a aquellos casos que presenten características comunes, aplicando idénticos lineamientos ante infracciones.
Maipú	Igualdad ante la ley	las leyes se deben cumplir a todo nivel sin tener a la ley a su favor por tener dinero
Loncoche	Igualdad ante la ley	La constitución debe asegurar que no existan distintas instancias judiciales como son por ejemplo los tribunales civiles y militares sin fueros que beneficien a ciudadanos en particular como son los fueros parlamentarios para que exista verdadera igualdad
La Florida	Igualdad ante la ley	se debe proteger a débiles y sancionar abusos. pues somos todos iguales
Melipilla	Igualdad ante la ley	la ley debe ser para todos los chilenos, respetada por niños jóvenes y adultos, sin diferencia de clase social, garantizando abogados para las dos partes, acusado y defensa,
Santiago	Igualdad ante la ley	La Constitución debe reconocer igualdad ante la ley, respecto a la protección de los derechos y también a las sanciones
Las Condes	Igualdad ante la ley	la igualdad ante la ley es un principio esencial de la democracia.
Santiago	Igualdad ante la ley	el alcance de la ley debe ser igual y efectiva para todas las personas sin distinción alguna pues todos las personas poseemos los mismos derechos
La Cisterna	Igualdad ante la ley	El estado debe garantizar la igualdad ante la ley
Ñuñoa	Igualdad ante la ley	las penas deben ser iguales para todos, sin privilegios para algunos pues todos somos iguales ante la ley.
El Monte	Igualdad ante la ley	se debe Garantizar el cumplimiento de la ley de acuerdo al grado del delito independientente del rango y nivel de poder
Lo Prado	Igualdad ante la ley	todas las personas deben ser tratadas de igual forma frente a la ley y la justicia independiente de su condición social, raza o profesión, sin excepciones, como en casos de personas con poder o cargos de importancia, que hemos visto quedan impunes.
San Ramón	Igualdad ante la ley	se debe Definir que ante la ley somos todos iguales y “no” que esta ley este determinada por mi condición social; reformular y democratizar el espacio donde son formados los futuros jueces
El Bosque	Igualdad ante la ley	Todos deben pagar por igual, sin importar nivel socio-ecoonómico
La Serena	Igualdad ante la ley	es un Derecho fundamental de acceder y cumplir con los dictámenes judiciales en igualdad sin importar el dinero.
Santiago	Igualdad ante la ley	no debe haber sistemas legales diferenciados en Chile según status, pues la igualdad ante la ley implica acabar con las castas con justicia y protección social equitativa para todos los habitantes.
La Florida	Igualdad ante la ley	Todos debemos recibir el mismo trato ante la ley, sin que existan grupos privilegiados pues La igualdad ante la ley es fundamental para garantizar una sociedad mas justa.
Las Condes	Igualdad ante la ley	se debe tratar a todas las personas por igual, sin privilegios, tomando en cuenta las responsabilidades políticas y cargos públicos como un voto de confianza de la sociedad y su traición como un agravante frente a las faltas de probidad o delitos cometidos.
Algarrobo	Igualdad ante la ley	Este derecho consagrado en la Constitución asegurará el trato igualitario de todos los ciudadanos e impedirá los abusos de poder o de la posición social de algunos individuos de la sociedad.
Puente Alto	Igualdad ante la ley	Debe seguir plazmado este derecho y garantizarnos igual trato, derechos y obligaciones ante la ley.
Quinta Normal	Igualdad ante la ley	hay necesidad de instaurar como derecho la igualdad ante la ley, puesto que en la actualidad no hay igualdad ante la ley y esta solo existe la igualdad para las clases políticas y económicas, dejando sin defensa a las personas de menos recursos.
Antofagasta	Igualdad ante la ley	Se deben contemplar las mismas normas jurídicas o leyes para todas las personas que se encuentre en igual situaciones de hecho sin establecer privilegios en favor de personas o grupos.
Viña del Mar	Igualdad ante la ley	Debe existir igualdad de todos los individuos ante la ley sin permitir la discriminación ni ningún tipo de abuso de poder.
Valparaíso	Igualdad ante la ley	debe haber Derecho en el acceso a la justicia, asegurando como derecho para todos, independiente de condición
Ñuñoa	Igualdad ante la ley	debe haber Igualdad ante la ley y acceso a la justicia, superando la desigualdad entre ricos y pobres sin discriminación
Puerto Montt	Igualdad ante la ley	todos los seres humanos deben ser iguales ante la ley sin privilegios para el sector más acomodado, pesando igual para todos
Tortel	Igualdad ante la ley	todos los ciudadanos deben ser iguales ante la ley para que exista una sociedad justa.
Peñalolén	Igualdad ante la ley	El Estado debe garantizar el trato igualitario de la ley a quienes se encuentren en una similar condición o circunstancia.
Osorno	Igualdad ante la ley	las normas no deben privilegiar a unos en perjuicio de otros pues Todas las personas somos libres e iguales, en dignidad y derechos.
Malloa	Igualdad ante la ley	La igualdad ante la ley debe ser principio fundante de la necesaria nueva constitución, estableciendo derechos, deberes y garantías comunes para todos los ciudadanos que habiten el territorio, velando por la exclusión de discriminaciones de cualquier tipo así como la exclusión de privilegios, sin que la aplicación de la ley sobre los ciudadanos se encuentre condicionada por el tipo de persona a l…
Cabrero	Igualdad ante la ley	la igualdad ante la ley se debe plasmar en la constitución y cumplirse como una obligación de la justicia y los jueces y las autoridades judiciales aplicar esta condicionalidad
Puente Alto	Igualdad ante la ley	se deben garantizar los procesos y penas
La Granja	Igualdad ante la ley	todos Debemos tener derecho a un juicio justo, a debidos procesos y sentencias para todos iguales, independiente de la situación económica, política y social.
Ñuñoa	Igualdad ante la ley	Es crucial que la Ley no discrimine por condición socioeconómica, orientación sexual o género u otras causas, ya que de lo contrario la sana convivencia se vería seriamente postergada.
Peumo	Igualdad ante la ley	todos los responsables deben responder de igual manera ante la ley sin importar cargo ni nombre,
Chile Chico	Igualdad ante la ley	Es importante que todas las personas sean iguales ante la ley, sin hacer diferencias de clases sociales, estatus económico, es un derecho fundamental en la democracia.
La Serena	Igualdad ante la ley	la igualdad ante la ley es un derecho aplicado en igualdad de condiciones y accesos para que que se administre justicia.
Copiapó	Igualdad ante la ley	debemos tener los mismos derechos y deberes pues todos somos iguales
Puerto Varas	Igualdad ante la ley	las normas no deben privilegiar a unos en perjuicio de otros pues Todas las personas somos libres e iguales, en dignidad y derechos.
Lo Barnechea	Igualdad ante la ley	debe haber Derecho para todos de igualdad ante la ley con Énfasis en el debido proceso y Acceso a la defensa justa, aumentando recursos y gestión de instituciones del poder judicial
Osorno	Igualdad ante la ley	no deben existir privilegios especiales para nadie pues todas las personas nacen libres e iguales en dignidad y derechos
Maipú	Igualdad ante la ley	debe haber Cumplimento efectivo de la igualdad ante la ley y acceso a justicia eliminando los privilegios que devienen del acceso al dinero o puestos de poder.
Ancud	Igualdad ante la ley	las leyes y sentencias se deben aplicar sin distinciones políticas, económicas o sociales, solo así los individuos podrán creer en una justicia justa.
Angol	Igualdad ante la ley	la ley debe ser justa y correcta
Doñihue	Igualdad ante la ley	todos tenemos los mismos derechos y deberes sin importar de donde venga o el grado que tenga
Concepción	Igualdad ante la ley	todos deben recibir el mismo trato ante la ley pues Todos somos iguales independiente de nuestro cargo
Petorca	Igualdad ante la ley	Todos los chilenos merecemos ser tratados con igualdad ante la ley, sin distinción y/o discriminación por clase social, etnia y otros
Valparaíso	Igualdad ante la ley	la igualdad ante la ley es el acceso igualitario a la justicia, al debido proceso, igualdad ante la ley en la protección judicial y a la compensación efectiva frente a la violación de los Derechos desde agentes del Estado o particulares.
Pedro Aguirre Cerda	Igualdad ante la ley	No debe existir impunidad para los sectores privilegiados como el caso del hijo de Hernan Larrain, por eso cobra importancia crear el defensor del pueblo
Cañete	Igualdad ante la ley	Existe injusticia dependiendo del nivel socioeconómico o político.
Puente Alto	Igualdad ante la ley	Se debe resguardar este principio en el sentido de que las leyes no pueden aplicarse en favor de unos en desmedro de otros pues este principio que establece que todos son iguales ante la ley y que no existen grupos privilegiados, actualmente carece de aplicación practica
Punta Arenas	Igualdad ante la ley	es importante definir y concretizar el acceso a la igualdad ante la ley
Ñuñoa	Igualdad ante la ley	todos debemos ser medidos en igualdad de condiciones, independiente del rol, situación económica, etc.
Valparaíso	Igualdad ante la ley	la igualdad ante la ley es un elemento clave del estado democrático, referido a la igualdad de posibilidades acerca de las medidas que toma la justicia e implica igualdad de trato según pautas definidas para el poder judicial, que garanticen dicha igualdad y emparejar requisitos y exigencias para el ejercicio de derecho
Puerto Montt	Igualdad ante la ley	Los delitos económicos deben ser juzgados de la misma forma que un asesinato
Santiago	Igualdad ante la ley	la igualdad ante la ley es Para garantizar el acceso equitativo al respaldo legal de cada individuo, independiente de su posición de poder ya sea económico, o político, resguardando el cumplimiento de la ley, y en caso de falta de cumplimiento, que cada individuo reciba la sanción correspondiente a su acto
Pudahuel	Igualdad ante la ley	se debe solucionar lo referente a la igualdad ante la ley ya que hoy solo los pobres van a la cárcel y los ricos a pesar de robar grandes cantidades de dinero, incluso muchos roban al Estado y no tienen ninguna sentencia
Providencia	Igualdad ante la ley	La ley debe asegurar un trato igualitario hacia todas las personas, sin distinciones de ningún tipo.
Puerto Varas	Igualdad ante la ley	toda persona debe ser tratada con respecto a sus derechos ante la ley sin importar género ni condición social, educacional ni económica, lo que protegerá la imparcialidad del resultado
Curicó	Igualdad ante la ley	los ciudadanos debemos ser iguales, con mayores exigencias de comportamiento y responsabilidad para aquellos de mayor responsabilidad como los de representación pública
La Calera	Igualdad ante la ley	la constitución debe ser igual para todos
San Miguel	Igualdad ante la ley	la igualdad ante la ley es para que no sean comprados los jueces por empresarios millonarios
Santiago	Igualdad ante la ley	la ley debe ser igual para todos sin discriminar por su clase social o económica.
Maule	Igualdad ante la ley	debe haber igualdad ante la ley Porque no debe existir privilegios y diferencias para nadie.
La Unión	Igualdad ante la ley	todas las personas deben tener la misma posición ante el ordenamientos jurídico, no pudiendo establecerse discriminaciones por sexo, edad, genero, posición social, etnia, etc.
Las Condes	Igualdad ante la ley	debe haber derecho a la defensa, un juicio justo, independiente de cualquier condición o contexto particular y que rijan los mismos mecanismos y reglas para todos
Providencia	Igualdad ante la ley	El Estado debe garantizar y proporcionar los medios necesarios para que las personas puedan contar con las condiciones de igualdad ante la justicia, la que será oportuna, de calidad y con pertinencia intercultural y de género.
Río Bueno	Igualdad ante la ley	la igualdad debe ser respetada pues todos somos iguales ante la ley,
Providencia	Igualdad ante la ley	Todos los sujetos son iguales ante la ley, sin exclusiones pues somos todos ciudadanos de primera clase
Providencia	Igualdad ante la ley	Debemos eliminar cualquier tipo de influencia y privilegio, pues todos somos iguales ante la ley.
Recoleta	Igualdad ante la ley	no deben existir privilegios de ningún tipo para nadie, aboliendo privilegios tales como fuero parlamentario y militar.
Providencia	Igualdad ante la ley	la igualdad ante la ley es Fundamental para asegurar la no discriminación y la equidad.
Quilicura	Igualdad ante la ley	la igualdad se debe cumplir sin importar, credo u religión, su clase social, su color de piel, ni que no se nos juzgue de forma arbitraria rigiendonos por el criterio de la inclusión, tolerancia y respeto a la dignidad humana sin discriminar u catalogar por diferencia
Puente Alto	Igualdad ante la ley	debe seguir existiendo este derecho, consagrándolo y garantizándolo
Independencia	Igualdad ante la ley	los procesos deben ser justos en su ejecución, sin privilegios pues Todos somos iguales ante la ley
La Florida	Igualdad ante la ley	se debe respetar este principio legal que establece que todos los seres humanos son iguales ante la ley, sin que existan privilegios ni prerrogativas de sangre o títulos nobiliarios.
Talagante	Igualdad ante la ley	Todas las personas deben estar sujetas a la misma ley, incluyendo en ésta los derechos, deberes y sanciones, sin privilegios ni discriminación arbitraria sin que ninguna persona reciba una sanción diferente por un mismo delito, simplemente porque posee mayores recursos o influencias.
Santiago	Igualdad ante la ley	debe haber derecho a igualdad ante la ley y a la no discriminación
Osorno	Igualdad ante la ley	las leyes deben ser iguales para todos
Santiago	Igualdad ante la ley	debe ser para todos igual
Iquique	Igualdad ante la ley	debe haber igualdad y oportunidades para todos por igual
Puente Alto	Igualdad ante la ley	se debe aplicar en forma justa para todos siendo todos iguales frente a la justicia
Santiago	Igualdad ante la ley	la legislación debe entender a todos como iguales y el estado juzgar de manera igualitaria a los ciudadanos
Vallenar	Igualdad ante la ley	todos y todas, con poder y sin poder deben ser consideradas por los tribunales como iguales, con las mismas penas de acuerdo a la gravedad de su delito
La Serena	Igualdad ante la ley	la ley debe ser igualitaria
Caldera	Igualdad ante la ley	todos debemos ser tratados por igual ante la ley
Rancagua	Igualdad ante la ley	toda persona tiene derecho a defensa justa sin importar religion, ingreso, etc.
Santiago	Igualdad ante la ley	todos debemos estar en igualdad de condiciones ante la ley efectivamente
San Pedro de La Paz	Igualdad ante la ley	No debe poder haber personas con privilegios
Angol	Igualdad ante la ley	la ley debe ser aplicada sin discriminación
Puerto Montt	Igualdad ante la ley	la justicia e igualdad de todos ante la ley se debe garantizar
Chillán	Igualdad ante la ley	la igualdad ante la ley se debe garantizar
Puerto Montt	Igualdad ante la ley	la igualdad ante la ley debe ser sin distinción
Pelluhue	Igualdad ante la ley	la ley debe ser igual para todos
Copiapó	Igualdad ante la ley	ia igualdad ante la ley debe ser total
Las Condes	Igualdad ante la ley	todos deben ser juzgados de la misma manera
San Miguel	Igualdad ante la ley	todos debemos ser iguales, sin preferencia de estatus y los organismos deben garantizarlo
Peralillo	Igualdad ante la ley	debe haber igualdad en justicia, género y ante la ley
Santiago	Igualdad ante la ley	no debe haber discriminación arbitraria por parte del estado ante la ley
Punta Arenas	Igualdad ante la ley	todos debemos ser iguales ante la ley
Puqueldón	Igualdad ante la ley	la carta fundamental debe garantizar el derecho de igualdad ante las leyes, sin distinción, velando por un trato justo y digno
La Florida	Igualdad ante la ley	El estado debe ser un estado solidario y no solamente subsidiario, pues la ley regula la interacción de los ciudadanos nos somete a todos al juicio de la ley en igualdad de condiciones, sin discriminaciones por poder político, poder económico, o social.
Las Condes	Igualdad ante la ley	todos los ciudadanos, sin importar credo, condición económica o social deben ser iguales ante la ley
Lo Barnechea	Igualdad ante la ley	no debe existir discriminación alguna ante la ley
Ñuñoa	Igualdad ante la ley	la ley debe aplicarse de igual manera para todos
Lo Prado	Igualdad ante la ley	todos deben recibir trato igualitario ante la ley, sin importar clase social
Estación Central	Igualdad ante la ley	debemos velar porque no existan diferencias ante la ley, que las normas y reglamentos sean aplicables en igualdad de condiciones para cualquier persona pues Todas las personas tenemos los mismos derechos y deberes por lo tanto tenemos igualdad de condiciones ante la ley.
Collipulli	Igualdad ante la ley	se deben cumplir las leyes para todos y todas, no teniendo privilegios los poderosos o la gente adinerada.
Santiago	Igualdad ante la ley	todos los ciudadanos deben ser iguales no importando origen ni situacion económico social
La Reina	Igualdad ante la ley	la igualdad ante la ley debe ser valor fundamental
Maipú	Igualdad ante la ley	sin importar la condición económica o social, todos debemos ser iguales ante la ley, y no menoscabar por tener más o menos recursos
Ñuñoa	Igualdad ante la ley	todos debemos responder igual ante la ley
Puerto Montt	Igualdad ante la ley	todos somos iguales ante la ley
Fresia	Igualdad ante la ley	todos debemos ser tratados igual ante la ley
Santiago	Igualdad ante la ley	todas las personas deben ser tratadas de la misma manera ante la ley
Puerto Varas	Igualdad ante la ley	las normas no deben privilegiar a unos en desmedro de otros
Punta Arenas	Igualdad ante la ley	la igualdad ante la ley debe ser independiente de los estratos sociales
Providencia	Igualdad ante la ley	el estado debe evitar el sesgo, los privilegios y la discriminación ante la ley
Doñihue	Igualdad ante la ley	todos debemos ser ciudadanos iguales en este estado de derecho, sin importar la procedencia, estatus social y etnia.
Recoleta	Igualdad ante la ley	todo ciudadano debe tener procesos justos, sin privilegios
Villa Alemana	Igualdad ante la ley	todos debemos cumplir la ley por igual
Coquimbo	Igualdad ante la ley	los ciudadanos sin importar su condición social y económica , deben tener derechos y deberes y ser tratados con igualdad ante la ley
Santiago	Igualdad ante la ley	una comunidad requiere que todo tengamos garantías de establecerse en iguales condiciones en derechos y deberes
Macul	Igualdad ante la ley	debe haber un trato igualitario
Copiapó	Igualdad ante la ley	todos los ciudadanos deben ser iguales ante la ley
Casablanca	Igualdad ante la ley	todos debemos tener el mismo trato ante la justicia,no debe haber diferencias según el ingreso económico o vinculo con familiares de poder influyente
Puerto Montt	Igualdad ante la ley	todos debemos responder ante la ley independiente del rol que cumplamos en la sociedad , la situación económica , cargo publico , etc
Viña del Mar	Igualdad ante la ley	todo ciudadano debe tener acceso a un debido proceso y a la posibilidad de realizar reclamaciones cuando esto no suceda
La Florida	Igualdad ante la ley	la ley debe ser igualitaria para todos
La Reina	Igualdad ante la ley	todas las personas deben ser iguales ante la ley y con derecho al debido proceso con existencia de un sistema jurídico universal, que incluya a los miembros de las fuerzas armadas.
La Serena	Igualdad ante la ley	todo ciudadano debe ser tratado igual ante la ley sin distinción ni privilegios y sin discriminación
Quinta Normal	Igualdad ante la ley	debe ser sin diferencias, ni privilegios arbitrarios
Cerro Navia	Igualdad ante la ley	todos deben tener la misma responsabilidad y castigo ante la ley, independiente de su condición social y económica
Lo Barnechea	Igualdad ante la ley	todos los ciudadanos deben ser tratados con igualdad ante la ley
Quinta Normal	Igualdad ante la ley	hombres y mujeres, ricos y pobres debemos tener el mismo derecho a la justicia
Pedro Aguirre Cerda	Igualdad ante la ley	la igualdad ante la ley debe ser protegida como derecho
Ñuñoa	Igualdad ante la ley	la constitución debe hacerse cargo de la igualdad ante la ley no es posible que haya ciudadanos distintos, pese a que es natural darse cuenta de que hay diferencias en la puesta en práctica de la igualdad ante la ley
Maipú	Igualdad ante la ley	tribunales militares o especiales no deben existir
Linares	Igualdad ante la ley	todos deben tener los mismos derecho y deberes
Las Condes	Igualdad ante la ley	debemos resguardar que efectivamente se cumpla la igualdad ante la ley
Puerto Montt	Igualdad ante la ley	Todos los sujetos deben estar en un plano de igualdad ante la ley, sin preferencias de ningun tipo
Providencia	Igualdad ante la ley	la igualdad ante la ley es la base para ejercer nuestra libertad
Calbuco	Igualdad ante la ley	la igualdad ante la ley debe ser Sin distinciones, no discriminatoria, sin que tener poder pueda alterar a quien aplicar o no.
Macul	Igualdad ante la ley	Igualdad ante la ley conlleva igualdad en acceso a la justicia
Punta Arenas	Igualdad ante la ley	la igualdad ante la ley supone igualdad en un sentido amplio, reconociendo los derechos y protegiendo sin distinción, asegurarlos siempre sin diferencias de posibilidad de acceso
La Florida	Igualdad ante la ley	La igualdad ante la ley, es garantía de que podemos actuar como ciudadanos, ejercer nuestros derechos y contribuir al país, para eso necesitamos ser igualmente tratados por la ley y quienes las aplican.
Temuco	Igualdad ante la ley	No puede ser que existan personas que por su dinero y situación tengan privilegios
San Pedro de La Paz	Igualdad ante la ley	la igualdad ante la ley es para tener un país mas justo.
Concón	Igualdad ante la ley	debe haber la igualdad ante la ley Porque todos mantenemos igualdad de condiciones y derechos
Valparaíso	Igualdad ante la ley	la ley se aplica por todos igual a ricos y a pobres ambos sexos
Valdivia	Igualdad ante la ley	se deben eliminar los grupos privilegiados especialmente vinculados a la política
Paine	Igualdad ante la ley	La eliminación de privilegios es igualdad ante la ley
Puente Alto	Igualdad ante la ley	Es necesario que se nos garantice como personas el mismo trato ante la ley en la medida que estemos en la misma condición.
Molina	Igualdad ante la ley	Todos debemos ser iguales en acceso y debido proceso ante la ley
Providencia	Igualdad ante la ley	debe haber Respeto efectivo del trato a todas las personas.
Calama	Igualdad ante la ley	la igualda ante la ley es un derecho básico que todas las personas tienen al nacer
Arica	Igualdad ante la ley	es importante que exista igualdad de oportunidades para el desarrollo de la persona humana y por lo mismo igualdad en términos punitivos
Antofagasta	Igualdad ante la ley	La igualdad ante la ley en la protección del ejercicio de las facultades constitucionales y legales, importa un reconocimiento a la dignidad humana, promueve la igualdad en el ejercicio de las acciones, lo que es propio de un Estado de Derecho
Antofagasta	Igualdad ante la ley	Todos debemos ser juzgados de igual manera, con justicia imparcial
Valparaíso	Igualdad ante la ley	la igualdad ante la ley es esencial para el desarrollo de la sociedad
Río Claro	Igualdad ante la ley	Es inaceptable que algunas personas reciban clases de ética y a otros los condenen por el sólo hecho de pertenecer a distintos segmentos sociales.
Pozo Almonte	Igualdad ante la ley	la igualdad ante la ley es un principio esencial de la democracia.
Ñuñoa	Igualdad ante la ley	la igualdad ante la ley es un derecho fundamental y basico para el desarrollo de la sociedad
Viña del Mar	Igualdad ante la ley	Ia igualdad ante la ley es relevante porque es el ejercicio mismo de la justicia
Lampa	Igualdad ante la ley	la justicia se genera cuando no hay diferencias de ninguna clase, sobre todo por causas económicas, cuando se cometen faltas ante la ley
Valparaíso	Igualdad ante la ley	Ia igualdad ante la ley es esencial en la democracia. La ley es igual para todos sin privilegios de ningún tipo.
La Florida	Igualdad ante la ley	Las personas tienen derecho a ser consideradas y tratadas de forma igual ante la ley, sin discriminación de ningún tipo.
Valdivia	Igualdad ante la ley	Todas las personas tenemos derecho a un trato justo e igualitario ante la ley sin importar (pablo). De esta manera se pueden evitar injusticias sobre los derechos de las personas y situaciones contradictorias a las bases de la constitución
Las Condes	Igualdad ante la ley	todos tenemos derecho a la misma justicia
Valdivia	Igualdad ante la ley	Ante la ley todos los seres humanos somos iguales
Puente Alto	Igualdad ante la ley	Ia igualdad ante la ley es fundamental en la constitución, es necesario que se nos garantice como persona el mismo trato ante la ley en la medida que estemos en la misma condición.
Porvenir	Igualdad ante la ley	debemos tener un acceso a la justicia e igualadad ante para todo ante la ley
Las Condes	Igualdad ante la ley	la ley se aplica a todos por igual
Talca	Igualdad ante la ley	Todos tienen derecho a acceder a la justicia en igualdad
La Florida	Igualdad ante la ley	La igualdad ante la ley es un derecho relevante
Concepción	Igualdad ante la ley	No discriminar es igualdad ante la ley
Santiago	Igualdad ante la ley	la igualdad ante la ley es esencial como derecho que garantice el acceso a la justicia e igual tratamiento de acuerdo a los méritos de los antecedentes.
Llanquihue	Igualdad ante la ley	Todos somos iguales ante la ley
Purranque	Igualdad ante la ley	todas las personas merecemos igualdad ante la ley, sin privilegiar a unos y perjudicar a otros
Lo Barnechea	Igualdad ante la ley	todos tenemos los mismos derechos, dando lo mismo el origen, religión, sexo u otra condición
Los Ángeles	Igualdad ante la ley	La igualdad ante la ley es la forma de cuidar y practicar todos los derechos anteriores
Santiago	Igualdad ante la ley	la igualdad ante la ley permite acceder a otros derechos
La Ligua	Igualdad ante la ley	Debemos tener igualdad ante la ley
Ovalle	Igualdad ante la ley	todas las personas son iguales ante la ley en consecuencia queda prohibido cualquier acto discriminatorio especialemnte basado en raza, sexo, religion, creencia y opinion
Coyhaique	Igualdad ante la ley	Debe ser y quedar establecido en la constitución que rige igual para todos que todos somos iguales ante la ley, sin tantos privilegios para senadores, diputados, ministros etc.
Coronel	Igualdad ante la ley	es importante tener igualdad ante los delitos o sanciones ya que cuando una persona se considera en el poder recibe una menor sancion.
Las Condes	Igualdad ante la ley	todas las personas somos iguales ante la ley y merecemos una defensa, a un juicio justo y acceso a un debido proceso
Tirúa	Igualdad ante la ley	las clases dominantes no deben tener privilegios
Renca	Igualdad ante la ley	no debe haber diferencia a nivel socioeconómico, político, género, discriminación por apariencia
Providencia	Igualdad ante la ley	Todos tenemos los mismos derechos: no la discriminación de género, sexo, opción sexual, estado socioeconómico, raza, color, motivación política, poder político o económico.
Vitacura	Igualdad ante la ley	Igualdad ante la ley es que no existan personas privilegiadas, comprende el debido proceso, siendo un principio base de la democracia
Santiago	Igualdad ante la ley	La igualdad ante la ley es un derecho que permite la justicia social
Vitacura	Igualdad ante la ley	la igualdad ante la ley es un mínimo necesario para la cohesión social
Maipú	Igualdad ante la ley	se deben evitar los privilegios ante la justicia
Coquimbo	Igualdad ante la ley	la igualdad ante la ley es un derecho irrenunciable
Pedro Aguirre Cerda	Igualdad ante la ley	igualdad ante la ley debe ser que la justicia sea para todos, independiente de la posición social o de poder de los ciudadanos
Peralillo	Igualdad ante la ley	la igualdad ante la ley debe ser que exista igualdad ante la ley, tanto para personas comunes, empresarios, politicos, familiares de políticos y empresarios; sin privilegios ni beneficios
Concepción	Igualdad ante la ley	la igualdad ante la ley debe ser ley para todos los chilenos por igual y efectiva
Ñuñoa	Igualdad ante la ley	se debe poder ejercer en igualdad, para saber y respetar cualquier otro derecho
Vitacura	Igualdad ante la ley	la igualdad ante la ley debe ser que el orden jurídico garantice que las leyes sean iguales para todos, o desiguales si así corresponde, en función de la justicia
La Florida	Igualdad ante la ley	la igualdad ante la ley debe ser igualdad efectiva para las minorías etnicas, sexuales y de cualquier tipo
El Bosque	Igualdad ante la ley	la igualdad ante la ley debe ser que sea igual para todas las clases sociales
Temuco	Igualdad ante la ley	la igualdad ante la ley debe ser justicia y castigo igualitario para todos eliminar justicia militar y la del clérigo condenas de acuerdo al crimen
Coronel	Igualdad ante la ley	se debe asegurar el trato igualitario, ya que somos una sociedad diversa en muchos sentidos y todos merecemos igualdad de derechos
Las Condes	Igualdad ante la ley	la igualdad ante la ley debe ser que todos los ciudadanos tengan el mismo trato
Las Condes	Igualdad ante la ley	es importante que la justicia nos vea a todos iguales.
Talca	Igualdad ante la ley	la igualdad ante la ley debe garantizar la imparcialidad del poder de la justicia
Lo Espejo	Igualdad ante la ley	la igualdad ante la ley debe ser que todas las personas deben ser juzgadas y castigadas si cometen delito, no deben tener fueron o protección especial por sus cargos
Coyhaique	Igualdad ante la ley	Las leyes deben garantizar que seamos iguales y no sufrir discriminación
San Felipe	Igualdad ante la ley	la igualdad ante la ley debe garantizar y primar la verdad y la justicia por sobre la posición social de la persona
La Florida	Igualdad ante la ley	la igualdad ante la ley debe ser facilitar el acceso e igualdad de justicia para todos
Pichilemu	Igualdad ante la ley	la igualdad ante la ley debe ser que todos los ciudadanos tengamos la posibilidad de comparecer ante la ley en igualdad de condiciones
Puerto Montt	Igualdad ante la ley	todo habitante de este pais debe tener los mismos derechos y deberes sin importar condición social, educacional y personal (minorías sexuales incluidas)
Los Andes	Igualdad ante la ley	la igualdad ante la ley debe ser que todos tengamos los beneficios y condiciones ante la justicia, sin ver clase social
Valdivia	Igualdad ante la ley	la igualdad ante la ley debe incluir las otras manifestaciones de este derecho
Temuco	Igualdad ante la ley	la igualdad ante la ley debe ser igualdad ante el acceso de la justicia
Viña del Mar	Igualdad ante la ley	la igualdad ante la ley debe ser sin preferencias ni discriminación
Providencia	Igualdad ante la ley	Se debe garantizar de que a todos los individuos se le aplique la ley de igual manera.
Coyhaique	Igualdad ante la ley	la igualdad ante la ley debe ser que la constitución consagre la igualdad de tal forma que no existan privilegios ni discriminación alguna
La Florida	Igualdad ante la ley	debe ser garantizado en esta nueva constitución y además se especifiquen cuales serán los mecanismos por los cuales se hará cumplir este derecho
Temuco	Igualdad ante la ley	la igualdad ante la ley debe asegurar un tratamiento igual a toda la población por parte de la ley
Temuco	Igualdad ante la ley	la igualdad ante la ley debe ser que no existan privilegios en el juzgamiento de las personas
Talcahuano	Igualdad ante la ley	debe haber igualdad ante la ley Porque queremos vivir en un estado de derecho
San Pedro de La Paz	Igualdad ante la ley	la igualdad ante la ley debe garantizar la isonomía y la revisión de los procedimientos en relación a la ejecución de los mismos
Los Andes	Igualdad ante la ley	la igualdad ante la ley debe ser que no importe condición social,económica o religiosa
Quinta de Tilcoco	Igualdad ante la ley	debe ser un derecho que se cumpla , ya que hoy en día podemos observar que no es así
Peñaflor	Igualdad ante la ley	la igualdad ante la ley debe garantizar que todos los ciudadanos son iguales ante la ley
Maipú	Igualdad ante la ley	la igualdad ante la ley debe tener garantías del debido proceso, igualdad de acceso a la ley
Calama	Igualdad ante la ley	la igualdad ante la ley debe ser totalmente diferente y no dejar en sanciones más delicadas a gente más importantes y tiene que ser justo
La Reina	Igualdad ante la ley	la igualdad ate la ley debe ser igual tratamiento de las personas que están en igualdad de circunstancias legales se opone a discriminación arbitraria
Peñalolén	Igualdad ante la ley	la igualdad ante la ley debe ser que tengamos el derecho de que los tribunales nos traten igual a todos que esta no dependa del nivel socio económico
Puerto Montt	Igualdad ante la ley	la igualdad ante laley debe ser que el estado reconozca a todos igualdad efectiva y que el estado garantice trato igualitario
Quinta de Tilcoco	Igualdad ante la ley	la igualdad ante la ley debe ser que no existan privilegios, que se cumpla la igualdad ante la ley para todos
Concepción	Igualdad ante la ley	la igualdad ante la ley debe tener prevención del favoritismo igualdad sin importar el poder de las personas
Iquique	Igualdad ante la ley	la igualdad ante la ley debe ser que nadie por ser "hijo de " tenga un trato diferente al que tiene cualquier ciudadano
Linares	Igualdad ante la ley	la igualdad ante la ley debe garantizar que nadie pueda ser discriminado ni gozar de trato especial frente a la constitución y las leyes
Ñuñoa	Igualdad ante la ley	Que todos los ciudadanos reciban un trato igualitario frente a la ley, sin importar su condición social o económica es fundamental para construir un país justo en el cual se respete el Estado de Derecho.
Chiguayante	Igualdad ante la ley	la igualdad ante la ley es que todos semanos iguales ante la ley y la justicia
Chillán	Igualdad ante la ley	la igualdad ante la ley es la ausencia de privilegios ante la ley
Iquique	Igualdad ante la ley	la igualdad ante la ley es una característica esencial para un estado de derecho
Rancagua	Igualdad ante la ley	la igualdad ante la ley se sustenta en que la ley sea aplicada para todos los ciudadanos del país, en las mismas condiciones, y en donde esta no se encuentra supeditada a la clase social de la cual se proviene
Los Vilos	Igualdad ante la ley	es necesario acabar con los privileios por clase social y políticos.
Providencia	Igualdad ante la ley	la igualdad ante la ley es lo que garantiza la verdadera justicia
La Florida	Igualdad ante la ley	la igualda ante la ley abarca la justicia y, de cierta manera, la seguridad. Eliminar la corrupción y favorecer a la transparencia.
Arica	Igualdad ante la ley	la igualdad ante la ley es que todos somos iguales ante la ley
Calama	Igualdad ante la ley	la igualdad ante la ley es que todos somos iguales, sin excepción de persona
San Ramón	Igualdad ante la ley	la igualdad ante la ley es justicia
Valdivia	Igualdad ante la ley	la igualdad ante la ley es que todos los ciudadanos son iguales ante la ley, sin que existan privilegios ni discriminación
Coihueco	Igualdad ante la ley	la igualdad ante la ley es que la legislación sea aplicada a todos por igual
Talca	Igualdad ante la ley	la igualdad ante la ley es que nadie es superior a otro
San Miguel	Igualdad ante la ley	la igualdad ante la ley es el principal elemento de reconocimiento de los sujetos (ciudadanos), ya que busca instalar practicas más democráticas
Iquique	Igualdad ante la ley	todos debemos ser medidos con la misma vara
Providencia	Igualdad ante la ley	la igualdad ante la ley es uno de los derechos más antiguos
Chile Chico	Igualdad ante la ley	la igualdad ante la ley es derecho esencial ante evidente desigualdad derivada de distintas circunstancias
Pelluhue	Igualdad ante la ley	la igualdad ante la ley es leyes iguales para todos
Ñuñoa	Igualdad ante la ley	es un derecho
Valparaíso	Igualdad ante la ley	Todos los habitantes de nuestro país son iguales ante la ley.
Temuco	Igualdad ante la ley	la igualdad ante la ley es de todos y ante todos. De manera amplia
Quilpué	Igualdad ante la ley	la igualdad ante la ley es que las leyes sean respetadas por todos y que seamos iguales ante ella.
Viña del Mar	Igualdad ante la ley	la igualdad ante la ley es es esencial en una sociedad democrática en donde no pueden existir los privilegios.
Santiago	Igualdad ante la ley	la igualdad ante la ley es que que todos los ciudadanos tengamos el derecho de regirnos por la ley a sabiendo que seremos tratados en igualdad de condiciones
Estación Central	Igualdad ante la ley	la igualdad ante la ley es la base de la convivencia democrática en un estado de derecho
Antofagasta	Igualdad ante la ley	La igualdad ante la ley es que todos pueden ser igualmente juzgados, sin importar cargo políticos o poderes que puedan tener.
Ovalle	Igualdad ante la ley	la igualdad ante la ley es derechos iguales para todos
Vitacura	Igualdad ante la ley	la igualdad ante la ley es para todos por igual y exenta de tráfico de influencias y corrupción
Puente Alto	Igualdad ante la ley	Es fundamental que este derecho siga garantizado en la constitución
Colina	Igualdad ante la ley	todos y todas somos iguales ante la ley.
Viña del Mar	Igualdad ante la ley	la igualdad ante la ley es un derecho que da origen a otros ya que nos iguala en dignidad y oportunidades. Tiene un carácter inclusivo.
Coquimbo	Igualdad ante la ley	todos tenemos el mismo derecho a ser juzgados ante la ley sin importar clase social, politica, raza, credo y abuso de poder
Curaco de Vélez	Igualdad ante la ley	debe haber la igualdad ante la ley Porque este derecho incluye a los otros derechos o mejor dicho lo condiciona
Providencia	Igualdad ante la ley	la igualdad ante la ley es el piso básico de la justicia y la dignidad e de las personas
Providencia	Igualdad ante la ley	no debe haber discriminación ante la ley, evitando toda discriminación o privilegio racial, étnico, sexual o basad o en cualquier otra condición, ante la ley.
Los Andes	Igualdad ante la ley	todos los chilenos(as) deben ser tratados de la misma forma
Chillán Viejo	Igualdad ante la ley	la igualdad ante la ley es el derecho de todos los ciudadanos a ser tratados de manera igualitaria frente a la ley
San Bernardo	Igualdad ante la ley	la igualdad ante la ley es que no pueden existir categorías entre los ciudadanos
Santiago	Igualdad ante la ley	la igualdad ante la ley es que todos tengamos los mismos derechos
Valdivia	Igualdad ante la ley	la igualdad ante la ley es un derecho fundamental del actuar de todo organismo público
Lago Verde	Igualdad ante la ley	la igualdad ante la ley es considerado como derecho fundamental porque establece la igualdad, sin que existan pruvilegios y/o privilegiados
San Javier	Igualdad ante la ley	debe haber la igualdad ante la ley Porque tienen que respetar las leyes todos por igual
Cabildo	Igualdad ante la ley	la igualdad ante la ley debe ser respeto sin diferencias sociales, acceso a la ley para todos, igualdad ante los tribunales de justicia.
Lota	Igualdad ante la ley	la igualdad ante la ley es independientemente de la clase económica. Todo sea juzgado con el mismo criterio
Cobquecura	Igualdad ante la ley	la igualdad ante la lley es que somos iguales y tenemos los mismos derechos.
La Serena	Igualdad ante la ley	la igualdad ante la ley es igualdad de trato
La Florida	Igualdad ante la ley	la igualdad ante la ley es fundamental para la nueva consitución y desarrollo del país
Chimbarongo	Igualdad ante la ley	la igualdad ante la ley es que cualquier persona tiene derecho a un juicio justo, independiente de su condición.
Santiago	Igualdad ante la ley	debe haber la igualdad ante la ley Porque todos son iguales , y no por tener una mayor influencia se debiera tratar diferente.
Chañaral	Igualdad ante la ley	Todos los ciudadanos somos iguales ante la ley independiente de la situación socio económica, creencias religiosas y /o políticas, cargos públicos u otras diferencias.
Huechuraba	Igualdad ante la ley	la igualdad ante la ley es la esencia de una democracia
Pirque	Igualdad ante la ley	Todo ciudadano es igual ante la Ley.
Concepción	Igualdad ante la ley	la igualdad ante la ley es que no puede haber nada ni nadie sobre la ley
Providencia	Igualdad ante la ley	la igualdad ante la ley tiene presente la justicia y la igualdad. Asegura que no haya discriminación. Que no haya trato diferenciado ni abusos.
Estación Central	Igualdad ante la ley	la igualdad ante la ley es que no se clasifiquen a las personas
Puente Alto	Igualdad ante la ley	la igualdad ante la ley es que todos se presenten ante la ley en igualdad de condiciones con derechos a tener un debido proceso, que proteja al individuo en sus derechos, eliminando los fueros, prescripciones y otra restricción
Chillán	Igualdad ante la ley	la igualdad ante la ley es que no importa el nivel socio económico,poder politico, cultural o influencia
San Antonio	Igualdad ante la ley	la igualdad ante la ley debe tener crímenes políticos y económicos sancionados con cárcel efectiva
Vitacura	Igualdad ante la ley	la igualdad ante la ley es igualdad total ante la ley
Puente Alto	Igualdad ante la ley	se debe garantizar el mismo trato como personas.
Puente Alto	Igualdad ante la ley	la igualdad ante la ley es que se nos garantice como personas el mismo trato ante la ley en la medida que estemos en las mismas condiciones.
Puente Alto	Igualdad ante la ley	la igualdad ante la ley es fundamental
Las Condes	Igualdad ante la ley	la igualdad ante la ley es la base para la convivencia social y el requisito mínimo para otros derechos.
Graneros	A la integración de discapacidad	debe haber infraestructura para un mejor entorno para la integración de los discapacitados y situación de discapacidad
Santiago	Igualdad ante la ley	debe ser garantizada de igual forma para todos
Santiago	Igualdad ante la ley	debe haber igualdad para sufragar, postular a cargos
Las Condes	Igualdad ante la ley	es para garantizar la justicia para todos.
Copiapó	Igualdad ante la ley	debe haber igualdad para todos, presidencia, empresarios, parlamentarios y ciudadanos
San Javier	Igualdad ante la ley	debe ser para todos por igual no importa si es rico o pobre deben pagar igual
Santiago	Igualdad ante la ley	debe haber igualdad para todos
Pedro Aguirre Cerda	Igualdad ante la ley	la leye debe ser igual para todos
Arica	Igualdad ante la ley	la ley debe ser aplicada para todos de la misma forma
Zapallar	Igualdad ante la ley	debe ser una ley pareja para todos los ciudadanos del país,incluyendo a los que hoy tienen fuero
Maipú	Igualdad ante la ley	debe ser garantizada por el estado para todos los ciudadanos, cualquiera sea su condición
Providencia	Igualdad ante la ley	debe haber justicia para todos, independiente de la situación económica
San Nicolás	Igualdad ante la ley	deben ser normas justas para todos, sin preferencias (políticos)
Cañete	Igualdad ante la ley	debe haber igualdad para todos
San Felipe	Igualdad ante la ley	debe haber igualdad ante la ley
Santiago	Igualdad ante la ley	todos los ciudadanos deben ser tratados por igual ante la ley en todo el país, independiente de su origen o condición.
Pelluhue	Igualdad ante la ley	debe haber porque todos tenemos los mismos derechos
Colina	Igualdad ante la ley	Todos los chilenos deben ser considerados de la misma forma ante la ley sin importar su origen social y/o afiliacion politica
San Miguel	Igualdad ante la ley	debe ser sin discriminaciones arbitrarias
San Felipe	Igualdad ante la ley	debe ser igualdad en la aplicabilidad de la ley
Chanco	Igualdad ante la ley	todos deben tener acceso a la justicia, contando con abogados para las victimas, que se hagan efectivas las sanciones a todos por igual no por que se cuente con recursos se pueda evadir la justicia
San Antonio	Igualdad ante la ley	debe haber igualdad
Providencia	Igualdad ante la ley	debe ser un trato igualitario ante la ley sin privilegios
Puerto Montt	Igualdad ante la ley	debe haber igualdad ante la ley independiente de la condiciòn social de los individuos
San Joaquín	Igualdad ante la ley	todo ciudadano debe tener las mismas obligaciones y deberes de acuerdo a la ley
Monte Patria	Igualdad ante la ley	debe ser que no haya distinción ,politica
Rancagua	Igualdad ante la ley	debe haber igualdad ante la ley independiente de estado social y economico
Curicó	Igualdad ante la ley	Todos los ciudadanos deben acceder al mismo trato en instancias judiciales.
Rengo	Igualdad ante la ley	deben ser los mismos derechos y deberes
Providencia	Igualdad ante la ley	debe tener protección judicial de los derechos
Temuco	Igualdad ante la ley	debe ser igualitario
Las Condes	Igualdad ante la ley	debe haber justicia real
Rancagua	Igualdad ante la ley	debe tener igualdad
Rancagua	Igualdad ante la ley	no deben existir grupos privilegiados ante la ley en nuestra nación.
Concepción	Igualdad ante la ley	se debe evitar la arbitrariedad, habiendo equiparidad de las sentencias, con igualdad sin importar raza, sexo, color, origen
San Miguel	Igualdad ante la ley	se debe garantizar que todos estemos bajo la misma ley sin privilegios
San Miguel	Igualdad ante la ley	debe haber igualdad no importando tu apellido o dinero que tengas
Puente Alto	Igualdad ante la ley	se debe tener los mismos derechos y deberes ante la ley, independiente del origen social, étnico, o de cualquier región del país
Padre Las Casas	Igualdad ante la ley	debe haber igualdad ante la ley
Talca	Igualdad ante la ley	Todos debemos ser juzgados con igualdad de condición., promoviendo el derecho de igualdad ante la justicia, sin permitir tratos diferenciados entre unos y otros
Recoleta	Igualdad ante la ley	debe haber igualdad
Rancagua	Igualdad ante la ley	debe haber igualdad
Alto Hospicio	Igualdad ante la ley	debe ser igualitario
El Bosque	Igualdad ante la ley	debe ser pareja sin mirar estatu social
Melipilla	Igualdad ante la ley	no debe poder haber diferencias en el trato a las parsonas de manera arbitral
Melipilla	Igualdad ante la ley	todos y todas debemos tener los mismos derechos ante la ley sin que existan privilegios
Punta Arenas	Igualdad ante la ley	debe ser sin diferencia de género, edad, clase social
San Bernardo	Igualdad ante la ley	debe ser el derecho a ser juzgados en igualdad sin diferencia de clase
Temuco	Igualdad ante la ley	Todos debemos estar consientes de nuestros actos y por lo tanto pagar por nuestros delitos, respetando la justicia independiente del estatus social de la persona
Huechuraba	Igualdad ante la ley	debe haber igualdad al acceso a la justicia y derecho al debido proceso
Chillán	Igualdad ante la ley	debe haber igualdad en la aplicación de la ley sin discriminación de clases
La Florida	Igualdad ante la ley	Permite que todas y todos seamos iguales, independiente de los recursos económicos y/o estatus social.
Providencia	Igualdad ante la ley	debe haber igualdad
Calama	Igualdad ante la ley	debe haber igualdad de las leyes y en su aplicación
Providencia	Igualdad ante la ley	debe haber igualdad ante la ley
Conchalí	Igualdad ante la ley	debe haber igualdad
Osorno	Igualdad ante la ley	debe ser rigurosa y pareja , sin discriminar ninguna condición, sino que sea justa en su esencia y su practica
Viña del Mar	Igualdad ante la ley	No se debe discriminar arbitrariamente a nadie siendo una igualdad formal y material.
Puente Alto	Igualdad ante la ley	debe haber igualdad ante la ley y que seamos juzgados de la misma manera
Osorno	Igualdad ante la ley	Las normas no deben privilegiar a unos en perjuicio de otros
Talagante	Igualdad ante la ley	debe haber igualdad ante la ley
Valparaíso	Igualdad ante la ley	debe ser sin consideraciones políticas, económicas o sociales
Las Condes	Igualdad ante la ley	debe haber igualdad
Calama	Igualdad ante la ley	Nadie debe estar sobre la ley, cualquiera sea su cargo, posición, rango o situación de poder.
Puente Alto	Igualdad ante la ley	no debe existir ciudadanos de primera y segunda categoria
Providencia	Igualdad ante la ley	se debe garantizar la igualdad ante la ley, a no ser juzgado por comisiones especiales
Vitacura	Igualdad ante la ley	debe haber igualdad ante la ley y ante las autoridades
Valparaíso	Igualdad ante la ley	debe haber igualdad en el acceso a la defensa jurídica (provisión gratuita y de calidad por parte del estado] y conocimiento de los procedimientos
Coquimbo	Igualdad ante la ley	debe ser sin ninguna discriminación
Las Condes	Igualdad ante la ley	debe haber igualdad ante la ley en la protección en el ejercicio de las facultades constitucionales y legales
Recoleta	Igualdad ante la ley	debe haber equidad en el acceso a la justicia, es decir que el estado pueda facilitar defensa jurídica de calidad a las personas que lo necesiten
Las Condes	Igualdad ante la ley	debe haber igualdad ante la ley
Puente Alto	Igualdad ante la ley	no debe existir ningún tipo de privilegios, ni siquiera inmunidades de ningún tipo
La Florida	Igualdad ante la ley	Es la base de la sociedad democrática
Calama	Igualdad ante la ley	la ley se debe aplicar a todos independiente del cargo que tengamos
Santiago	Igualdad ante la ley	es el derecho a que todos seamos tratados de manera justa y digna ante la ley.
Puerto Montt	Igualdad ante la ley	es necesario para evitar la discriminación arbitraria por parte del Estado
Puente Alto	Igualdad ante la ley	Debe haber igualdad para todos.
Santiago	Igualdad ante la ley	es fundamental para la constitución.
Cauquenes	Igualdad ante la ley	es relevante dados los últimos casos de corrupción política
Puerto Montt	Igualdad ante la ley	es un DERECHO A SER TRATADOS CON LA MISMA DIGNIDAD Y SIN DISCRIMINACIÓN
Maipú	Igualdad ante la ley	es fundamental para el desarrollo social.
Curicó	Igualdad ante la ley	todos deben tener el mismo proceso ante la ley sin importar su posición social
Colina	Igualdad ante la ley	es fundamental para que exista la democracia y no exista discriminación
Punta Arenas	Igualdad ante la ley	debe haber Igualdad ante la ley para todos los ciudadanos.
Valparaíso	Igualdad ante la ley	es un derecho intransable de la sociedad.
Temuco	Igualdad ante la ley	Deben ser leyes justas para todos sin importar su condición socio económica o lugar de origen.
La Serena	Igualdad ante la ley	es fundamental en un régimen político y democratico, igualdad de derechos ante la ley, sin distingo alguno
Melipilla	Igualdad ante la ley	debe haber la igualdad ante la ley porque todos tenemos que llegar de igual forma a recibir justicia
Los Ángeles	Igualdad ante la ley	debe haber la igualdad ante la ley Porque los que tienen poder y dinero tienen privilegios ante la ley.
Valparaíso	Igualdad ante la ley	Es básico, pues incluye el acceso a la justicia y es la base que nos permite vivir en sociedad.
Concepción	Igualdad ante la ley	Es un derecho fundamental que asegura la no discriminación
Coquimbo	Igualdad ante la ley	debe haber la igualdad ante la ley Porque es necesario
Futrono	Igualdad ante la ley	se debe Respetar la ley En cualquier caso.
Pudahuel	Igualdad ante la ley	Es fundamental para asegurar que el sistema de justicia proteja a los más vulnerables
Temuco	Igualdad ante la ley	es la forma de resguardar el derecho de cualquiera de los habitantes del pais
Puerto Varas	A la integración de discapacidad	DEBE HABER DERECHO A LA REHABILITACION TECNICO CIENTIFICO CON GARANTIA ESTATAL
Valparaíso	Igualdad ante la ley	se debe promover, profundizar y asegurar de manera constante la igualdad ante la ley como principio jurídico fundante de una nueva constitución que establezca una serie de derechos, deberes y garantías comunes para todos los ciudadanos que habiten en chile, asegurando y velando por la exclusión de discriminaciones de cualquier tipo y de privilegios, promoviendo que la aplicación de la ley sobre l…
Providencia	Igualdad ante la ley	las autoridades deben ser servidores públicos de vocación, siendo fundamental el trato igualitario de todos los ciudadanos independiente de la condición social, económica, étnica y religiosa y garantizando la igualdad ante la ley, para prevenir abusos
Puente Alto	Igualdad ante la ley	se debe garantizar el igual trato ante la ley como personas, en la medida que estemos en la misma condición
La Serena	A sindicalizarse y a la negociación colectiva	se debe escuchar la voz de los trabajadores pues son la fuerza del país.
La Granja	A sindicalizarse y a la negociación colectiva	se debe dar espacio de participación política a los trabajadores para democratizar nuestra sociedad, no pudiendo existir en un estado de derecho y democrático, restricciones para ejercer un derecho legitimo de los trabajadores a sindicalizarse y tener negociación colectiva.
Isla de Maipo	A sindicalizarse y a la negociación colectiva	los afiliados del sindicato deben recibir los beneficios por igual, siendo la organización principal que representa y lucha por los trabajadores.
Concepción	A sindicalizarse y a la negociación colectiva	se debe mantener la efectividad de las huelgas, sin las modificaciones que hoy se plantean como el remplazo en huelgas, pues son una herramienta muy importante cuando no es posible llegar a acuerdos.
Santiago	A sindicalizarse y a la negociación colectiva	debe existir organización para la realización en el trabajo, siendo base para ejercer todos los derecho laborales, como salario justo y jornada laboral.
San Miguel	A decidir sobre la propia vida	Es derecho a la sexualidad, la reproducción humana y a los cuerpos involucrados, siendo Su propósito que las personas puedan vivir su autonomía y su libertad en la sexualidad y la reproducción sin discriminación, riesgos, amenazas, coerción o violencia, combinando derechos civiles, políticos, económicos, sociales y culturales, incluyendo el derecho que tienen las personas a la privacidad e intimi…
La Florida	A decidir sobre la propia vida	la vida debe estar garantizada per se en la constitución, siendo un derecho, teniendo todos En Chile derecho a la vida en todas sus formas y en todas sus etapas, no debiendo El estado obligar a nadie a extender artificialmente la vida de quienes sufren enfermedades irremisiblemente fatales, debiendo ser La eutanasia una opción regulada en Chile
Independencia	Igualdad ante la ley	El acceso a la salud y el respeto que deben tener con las personas,
Puente Alto	Igualdad ante la ley	no se deben efectuar excepciones por pertenecer a un grupo social, racial o cultural diferente.
Santiago	Igualdad ante la ley	Constitución debe garantizar un debido proceso para todas las personas, siendo necesario y primordial restar privilegios a personas pertenecientes a grupos con influencia política o pertenecientes a grupos económicos, ya que violentan esta igualdad.
Molina	Igualdad ante la ley	es un concepto fundante de la organización jurídica y con consecuencias económicas, sociales y políticas, ya que la justicia es para todos.
Casablanca	Igualdad ante la ley	todos los seres humanos deben ser iguales ante la ley, sin que existan privilegios ni prerrogativas, cumpliendo con el mandato de la ley.
Chillán Viejo	Igualdad ante la ley	todos los ciudadanos, sin distinción de ningún tipo deben ser tratados con la misma dignidad y derechos por parte de las diferentes instancias jurídicas existentes en la nación sin que haya causa alguna que justifique el menoscabo de unos y el favoritismo de otros.
La Florida	Igualdad ante la ley	La constitución y leyes que de ella emanen no deben permitir a quienes las apliquen, juzgando de manera prejuiciosa o discriminatoria, siendo respetuosos de la condición de cada cual
Santiago	Igualdad ante la ley	se debe potenciar el sentido de equidad ante la ley, siendo justo y equitativo el trato ya que no porque una persona tenga mayores oportunidades, al ser aplicada la ley de forma igualitaria, una parte se vea mas favorecida que la otra por la prescindencia de estas oportunidades
Los Vilos	Igualdad ante la ley	Garantiza que todos somos iguales y que nos rigen las mismas normas y leyes
Puente Alto	Igualdad ante la ley	debe seguir en la constitución, garantizando como personas el mismo trato ante la ley en la medida que estemos en la misma condición.
La Reina	Igualdad ante la ley	debe haber transparencia, para que nadie pase sobre la ley sin depende, siendo iguales condiciones
La Reina	Igualdad ante la ley	se debe proteger en la constitucion
Lo Barnechea	Igualdad ante la ley	La ley debe ser general aplicándose a todas las personas sin distinciones, garantizando unas reglas del juego claras, conocidas siendo aplicadas de forma imparcial a todos los individuos que cumplan con las características establecidas en la norma.
La Cisterna	Igualdad ante la ley	se juzga de distinta manera a las personas dependiendo de su poder económico, político o al ser un rostro importante
Antofagasta	Igualdad ante la ley	Se debe terminar con los fueros, apoyando a las víctimas más que a los victimarios, terminando con las sanciones pobres a delitos tan graves como el abuso de menores.
Talca	Igualdad ante la ley	es para evitar los privilegios de los más poderosos en dinero o por poder político.
Concón	Igualdad ante la ley	debe ser sin deserción y transversal sin exclusión, ya que es un derecho intrínseco,
Natales	Igualdad ante la ley	todos los ciudadanos debemos ser iguales sin ser discriminados por los efectos nocivos de la riqueza, estrato social o cargos de autoridad.
Punta Arenas	Igualdad ante la ley	se deben reconocer los límites el ordenamiento jurídico y los derechos de los demás, siendo el marco de una sociedad más tolerante y respetuosa de la diversidad.
Iquique	Igualdad ante la ley	todas y todos deben tener igual trato ante la justicia y debido proceso, incluyendo las leyes tributarias,
Antofagasta	Igualdad ante la ley	En Chile se debe contemplar las mismas normas jurídicas o leyes para todas las personas que se encuentren en análogas situaciones de hechos, sin establecer privilegios en favor de personas o grupos.
Treguaco	Igualdad ante la ley	Debe ser un derecho de todos los chilenos, no importando su condición social, cultural, ni económica, generando más confianza entre las personas, evitando los cuestionamientos que se generan cuando existe una condición de privilegio
Providencia	Igualdad ante la ley	se debe actualizar el contenido debido a la tradición de privilegios existentes en Chile
San Pedro de La Paz	Igualdad ante la ley	Ninguna autoridad debe gozar de inmunidad ante la ley, ya que la igualdad es la única forma de garantizar los acuerdos, evitar los conflictos y consensuar las diferentes posturas.
Doñihue	Igualdad ante la ley	nadie se debe creer más por tener más plata
Colina	Igualdad ante la ley	es un principio básico que garantice la igualdad de derechos base y deberes para todos y cada uno sin establecer diferencias arbitrarias ni en la aplicación de la ley ni en los procesos que se empleen.
Santa Cruz	Igualdad ante la ley	debe haber una sola ley para todos y juicio igualitario con mismas penas con un mismo delito.
Los Ángeles	Igualdad ante la ley	se debe tener presente que todos somos iguales ante la sociedad y el Estado, sin la existencia de grupos privilegiados, ya que es la sensación que actualmente se posesiona en la sociedad.
Paillaco	Igualdad ante la ley	se debe cumplir
Osorno	Igualdad ante la ley	las normas no deben privilegiar a unos en perjuicio de otros, ya que todas las personas somos libres e iguales , en dignidad y derechos
Recoleta	Igualdad ante la ley	El Estado debe garantizar la igualdad de derechos entre hombres y mujeres, ya que todos los seres humanos somos iguales ante la ley, sin que existan personas o grupos privilegiados.
Ñuñoa	Igualdad ante la ley	debe haber un sistema que permita a las mujeres a decidir sobre su cuerpo, terminando con el derecho de los hombres a decidir sobres sus esposas, terminando un régimen legal subsidiario privilegiando un sistema de igual de administración de bienes
Puerto Varas	Igualdad ante la ley	Las normas no deben privilegiar a unos en perjuicio de otros, ya que todas las personas somos libres e iguales, en dignidad y derechos
Pudahuel	Igualdad ante la ley	La constitución debe velar porque las personas, independiente de sus particularidades, siendo considerados por igual en sus derechos y responsabilidades ante la ley.
Las Condes	Igualdad ante la ley	se debe evitar la discriminación y sesgo, ya que hoy la igualdad ante la ley no se cumple, pese a que es un derecho, siendo avanzar en nuevas leyes y organismos de vigilancia que garantice la igualdad de trato y proceso ante la ley.
Iquique	Igualdad ante la ley	No debe existir la posición económica y/o política por sobre la ley, primando el delito y las sanciones para todos los ciudadanos en igualdad de condiciones.
Purranque	Igualdad ante la ley	las normas no deben privilegiar a unos en perjuicio de otros, ya que todas las personas somos libres e iguales, en dignidad y derechos
Rancagua	Igualdad ante la ley	Todos deben tener un debido proceso, pero penas que tengan que ver con el momento actual, reformandose Código Civil para que esto ocurra.
Angol	Igualdad ante la ley	no deben existir ciudadanos de primera o segunda clases, aplicando la misma ley
Peñaflor	Igualdad ante la ley	Existen cárceles especiales según quién sea el condenado, ya que muchas veces no se juzga con igual rigurosidad dependiendo de la persona.
Punta Arenas	Igualdad ante la ley	Es un deber que la constitución vele por el cumplimiento de todos las leyes para que la justicia sea pareja para todas.
Peñalolén	Igualdad ante la ley	es un derecho que no es efectivo, ya que no hay una justicia para todos
Puente Alto	Igualdad ante la ley	se debe garantizar el derecho como personas el mismo trato ante la ley estando en las mismas condiciones.
Vallenar	Igualdad ante la ley	la ley no debe distinguir de clases sociales, haciéndose responsables los menores de edad, siendo juzgados
Purranque	Igualdad ante la ley	las normas no deben privilegiar a unos en perjuicio de otros, ya que todas las personas somos libres e iguales, en dignidad y derechos
Maullín	Igualdad ante la ley	Cualquier persona indistintamente su posición y/o función se debe atener a las mismas condiciones judiciales.
Calama	Igualdad ante la ley	se deben contemplar las mismas normas o leyes para todas las personas en la misma condición, sin privilegios en favor de las personas o grupos.
Osorno	Igualdad ante la ley	las normas no deben privilegiar a unos en perjuicio de otros., ya que todas las personas somos libres e iguales, en dignidad y derechos.
La Reina	Igualdad ante la ley	la ley se debe aplicar sin privilegios a ciertas personas o grupos, rigiendo las normas para todos, pesando mismo ante la ley, sin distinciones
Chillán	Igualdad ante la ley	deben ser juzgados aquellos que transgredan una ley, ya que es un derecho ya que todos nacemos iguales, mereciendo el mismo trato, tanto social como jurídicamente, sin importar el estrato social o puesto administrativo.
Chillán	Igualdad ante la ley	es un derecho base del principio de justicia, que permite la equidad entre los integrantes de la sociedad, evitando la categorización de los ciudadanos en 1ª, 2ª o 3ª categoría.
Las Condes	Igualdad ante la ley	se debe eliminar la justicia militar, habiendo un derecho a un justo proceso, simplificando el proceso del desafuero parlamentario.
La Pintana	Igualdad ante la ley	se debe asegurar que la justicia sea igual para ricos y pobres.
Talca	Igualdad ante la ley	la nueva constitución debe establecer que todos los coludidos, corruptos vayan a la carcel, ya que es un principio y derecho inherente a toda constitución democrática que estipula que todas las personas son iguales ante la Ley, sin mediar privilegios ni excepciones de clase, cargos ni funciones,
Peñaflor	Igualdad ante la ley	debe haber un defensor publico de calidag, mejorando el sistema carcelario con derecho a la rehabilitación y reinserción laboral, accediendo igualitariamente a la justicia
Providencia	Igualdad ante la ley	No debe ser sólo una igualdad declamativa, creando condiciones para acceso a justicia para todos.
Las Condes	Igualdad ante la ley	se debe resguardar el derechos que tenemos todos los ciudadanos de que se nos respete la igualdad ante la ley, independiente de nuestro credo, militancia política, entre otros.
Providencia	Igualdad ante la ley	El juicio penal debe ser justo e igual para todos, sin distinción según clase social y económica, sin privilegios ni un sistema distinto para militares, carabineros, sacerdotes o políticos, donde todos pasen por el mismo sistema judicial recibiendo un juicio y pena según corresponda.
Coquimbo	Igualdad ante la ley	Si somos iguales ante la Ley se evita la discriminación en cualquier ámbito y el resentimiento evitando un clima de respuestas violentas y delincuenciales, cuyo resultado es una ciudadanía que funciona fuera de los marcos de la ley y que no asume las consecuencias de sus actos para el erario nacional.
Colina	Igualdad ante la ley	deben estar todos, incluyendo a los demás porque implica el respeto a todos dentro del marco legal que nos hemos dado como sociedad.
Puente Alto	Igualdad ante la ley	no debemos ser discriminados, siendo iguales ante la ley
Providencia	Igualdad ante la ley	todos se deben someter a las leyes, ya que las leyes son iguales para todos
Recoleta	Igualdad ante la ley	no deben existir los tribunales Militares porque no dan garantías de igualdad ante la ley su tendencia es a proteger a sus militares, ya que es un derecho básico,en la protección de los derechos humanos y para evitar la impunidad que aprovechan los victimarios poseedores de mas recursos.
Recoleta	Igualdad ante la ley	todos deben tener derecho a que seamos tratados de igual manera por los tribunales de justicia
Punta Arenas	Igualdad ante la ley	Las personas deben responder por sus actos, garantizado por el estado, ya que el dinero no puede gobernanr
Viña del Mar	Igualdad ante la ley	la igualdad ante la ley debe ser que el estado garantice la justicia sin privilegios
Graneros	Igualdad ante la ley	no debe poder haber nadie por sobre la ley
Saavedra	Igualdad ante la ley	debe haber justicia igualitaria con sanción de igual forma
Providencia	Igualdad ante la ley	la igualdad ante la ley debe ser no más "martín larraín"
San Vicente de Tagua Tagua	Igualdad ante la ley	se debe mejorar la justicia local
Antofagasta	Igualdad ante la ley	debe haber igualdad ante la ley y no discriminación
Quinta Normal	Igualdad ante la ley	debe haber igualdad ante la ley para todos los ciudadanos
Concepción	Igualdad ante la ley	debe haber igualdad de trato y derechos ante la ley
Río Negro	Igualdad ante la ley	Debe haber igualdad de derechos y deberes, que no existan privilegios y que no exista la lucha de poderes
Las Condes	Igualdad ante la ley	La igualdad ante la ley es un concepto básico
Temuco	Igualdad ante la ley	La igualdad ante la ley es que no haya privilegios para unos pocos
Temuco	Igualdad ante la ley	todos son iguales ante la ley
Quilpué	Igualdad ante la ley	La igualdad ante la ley es cumplimiento ante la ley sin discriminaciones arbitrarias
Tucapel	Igualdad ante la ley	Todos somos iguales ante la ley
Osorno	Igualdad ante la ley	La igualdad ante la ley es un trato igualitario para ricos y pobres
Independencia	Igualdad ante la ley	Debe haber igualdad ante la ley porque existe mucha desigualdad
Chillán	Igualdad ante la ley	La igualdad ante la ley es igualdad para todos
Colina	Igualdad ante la ley	Ante la ley somos todos iguales
Antofagasta	Igualdad ante la ley	se debe garantizar una sola ley e igualdad de todos los ciudadanos
Cabildo	Igualdad ante la ley	todos debemos tener las mismas comodidades, derechos ante la salud y educación
Vallenar	Igualdad ante la ley	no deben haber privilegios para ciertos sectores políticos ni con mayor recurso económico
Vitacura	Igualdad ante la ley	no deben haber privilegios ni discriminaciones ante la ley, el orden jurídico debe velar para que las leyes sigan iguales para todos y exigir su cumplimiento
Los Ángeles	Igualdad ante la ley	debe garantizar igualdad ante la ley, incluídos casos de grandes empresas, militares y políticos involucrados en corrupción
Puerto Montt	Igualdad ante la ley	se debe proscribir toda forma discriminatoria en las relaciones entre gobernantes y gobernados, así como en la creación, definición y aplicación de las normas que componen el ordenamiento jurídico, disciminacón negativa o positiva,
Canela	Igualdad ante la ley	debe haber un organismo revisor que regule la contraloría, las leyes deben aplicarse por igual sin hacer distinciones
Santiago	Igualdad ante la ley	las bases legales deben ser transversales para todos, incluyendo fuerzas armadas, políticas, religiosas, extranjeros, más allá del territorio chileno, siendo responsable de la misma ley fuera de éste.
Puerto Montt	Igualdad ante la ley	la igualdad ante la ley debe ser en todos los ámbitos de la sociedad
Antofagasta	Igualdad ante la ley	se debe contemplar un tratamiento jurídico igual y con las mismas condiciones para todas las personas
Santiago	Igualdad ante la ley	se debe eliminar todos los privilegios y la justicia militar, existiendo el mismo sitema de seguridad social para todos los ciudadanos
Lo Prado	Igualdad ante la ley	todos los ciudadanos deben ser iguales ante la mirada de la ley, sin que existan privilegios ni titulos nobiliarios
Ñuñoa	Igualdad ante la ley	nadie puede tener privilegios frente a la ley, pues es un espacio que nos iguala a todos y todas para el ejercicio de los deberes
Temuco	Igualdad ante la ley	el estado debe garantizar la aplicación de la ley sin distinción de credo, raza, nivel socioeconómico o poder
Vitacura	Igualdad ante la ley	todos debemos ser iguales ante la ley, sea cual sea la posición social y de poder de la persona
Santiago	Igualdad ante la ley	el poder no debe determinar la justicia, todo debe funcionar con probidad
Quellón	Igualdad ante la ley	todos debemos ser iguales ante la ley sin tener en cuenta la posición económico-social
Arica	Igualdad ante la ley	todos debemos ser iguales ante la ley sin importar el dinero ni el cargo, nadie debe ser protegido bajo ninguna excusa
Chillán	Igualdad ante la ley	se debe cumplir efectivamente este planteamiento de la constitución, en la práctica no se aplica ya que depende del dinero para que la justicia determine a que tipos de cárceles se destina a quienes cometen delitos o bien no hay cárcel para los de mayor poder político o económico
Temuco	Igualdad ante la ley	todos debemos ser iguales ante la ley sin existencia de grupos políticos ni de poder privilegiados
Providencia	Igualdad ante la ley	todas las personas deben tener acceso igualitario a la justicia, sin discriminación
Río Hurtado	Igualdad ante la ley	debe haber igualdad ante la ley para todos los ciuadanos, sin importar la calse social, ni los recursos monetarios, ni la pertenencia a la clase política
La Cisterna	Igualdad ante la ley	la justicia debe ser igual para todos y todos debemos ener el mismo derecho y acceso a ella
Conchalí	Igualdad ante la ley	no se debe generar ningún tipo de discriminación ni favoritismo
Antofagasta	Igualdad ante la ley	la igualdad ante la ley debe ser para todos, sin discriminar sexo
Punta Arenas	Igualdad ante la ley	la constitución debe propender a que todos y cada una de las personas sean iguales ante la ley, sin privilegios a unos sobre otros
La Reina	Igualdad ante la ley	las personas deben ser libres e igualitarias en sus derechos y deberes, sin diferencias arbitrarias
Maipú	Igualdad ante la ley	la ley debe ser igual en su aplicación y cumplimiento
Temuco	Igualdad ante la ley	la ley debe regir igual para todos, sin discriminación social
Talagante	Igualdad ante la ley	todos somo iguales ante la ley, y en aspectos de género, económicos, culturales, etc
Antofagasta	Igualdad ante la ley	todos debemos ser iguales ante la ley
Concón	Igualdad ante la ley	todos debemos ser iguales en este país, no puede existir personas que tengan un peso mayor o por ostentar un cargo, puedan tener libertad de hacerlo que les antoje en nuestro país sin tener sanciones
La Florida	Igualdad ante la ley	todos deben ser tratandos sin privilegios, sin importar su procedencia
Punta Arenas	Igualdad ante la ley	la condición de igualdad no se debe supeditar a privilegios
La Reina	Igualdad ante la ley	el derecho a la justicia incorpora la igualdad ante la ley, igualdad de acceso a la justicia y derecho a un debido proceso
Valdivia	Igualdad ante la ley	todos deben ser juzgados de la misma manera, acceso igualitario
Arica	Igualdad ante la ley	se debe castigar a todos ciudadano sin perjuicio alguno
Tocopilla	Igualdad ante la ley	debe haber un trato digno e igualitario
Calama	Igualdad ante la ley	se deben contemplar las mismas normas o leyes para todas las personas, sin privilegios en favor de personas o grupos
San Nicolás	Igualdad ante la ley	todos debemos tener un trato digno y justo, no deben existir estereotipos en la justicia y en la interpretación de la ley
Renca	Igualdad ante la ley	debemos ser iguales ante la ley, sin ser juzgados distintos por condición o sector socioeconómico, ni por ser persona pública
Las Condes	Igualdad ante la ley	se debe respetar que nacemos con los mismos derechos y deberes, pues en ocaciones personas con privilegios económicos y sociales, también los tienen a la hora de enfrentar un juicio
Las Condes	Igualdad ante la ley	el estado debe tratar a todos por igual
Providencia	Igualdad ante la ley	el estado debe garantizar en primer lugar a las víctimas, los victimarios deben tener acceso a la justicia pero no más que las víctimas
Diego de Almagro	Igualdad ante la ley	se debe revisar la ley procesal penal que garantice la reinserción laboral
Santiago	Igualdad ante la ley	se debe destacar a los animales
Río Negro	Igualdad ante la ley	no se debe privilegiar a unos en perjuicio de otros
La Unión	Igualdad ante la ley	debe haber una sociedad sin privilegios en que prime la justicia ciega
Chillán	Igualdad ante la ley	la justicia no debe ser diferente para algunas personas, siendo nadie superior a otro en temas de ley
La Florida	Igualdad ante la ley	la condición económica no debe determinar la calidad como ciudadanos
Ñuñoa	Igualdad ante la ley	es necesaria la no existencia de grupos o personas privilegiadas y una ley garante de igualdad ante la ley de todas las personas
Providencia	Igualdad ante la ley	Todo debemos tener derecho al acceso a un debido proceso, juicio justo, con derecho a la defensa, y con presunción de inocencia, permitiéndose arbitrariedades, ni interpretaciones diferentes, para distintas personas, siendo todos iguales ante la ley
Lo Barnechea	Igualdad ante la ley	todos deben responder ante la ley de igual manera, siendo la base de la justicia y la paz, pues ley pareja no es dura
Providencia	Igualdad ante la ley	la Constitución debe garantizar mecanismo para el cumplimiento de la igualdad ante la ley, impidiendo los privilegios
Iquique	Igualdad ante la ley	El Estado debe asegurar la aplicación de la ley con criterio común y sin discriminación de ninguna especie
Castro	Igualdad ante la ley	debe permanecer la igualdad de derechos, no pudiendo tener mejor justicia quienes tienen más dinero
Maipú	Igualdad ante la ley	es fundamental que exista de igualdad ante la ley y el acceso a la justicia, en una sociedad donde todos somos importantes en su conformación
Quilpué	Igualdad ante la ley	Todos debemos ser iguales ante la ley, no recibiendo menos sanciones quienes tengan dinero o poder, siendo injustas las cárceles especiales para militares y gente adinerada y dejando las leyes de ser tan garantistas,
Alto Hospicio	Igualdad ante la ley	debemos ser tratados como iguales ante la ley, incluso quienes tenga influencias políticas o económicas
Puente Alto	Igualdad ante la ley	se debe cumplir la ley en todos por igual, a nivel de comunidad, estado y país
Iquique	Igualdad ante la ley	todos deben tener derecho a un trato igualitario ante la ley
Recoleta	Igualdad ante la ley	debemos tener derecho a un trato igualitario ante la ley, sin discriminación de raza, etnia y diversidad cultural
San Juan de la Costa	Igualdad ante la ley	la ley debe ser igualitaria, eficiente y resolutiva
La Reina	Igualdad ante la ley	todos somos iguales ante la ley
Coyhaique	Igualdad ante la ley	El estado debe garantizar el derecho de igualdad ante la ley y su acceso de este derecho
Iquique	Igualdad ante la ley	tenemos derecho a una consideración igualitaria ante la ley, siendo iguales en nacionalidad
Providencia	Igualdad ante la ley	no deben existir diferencias entre las personas al ser sometidos a ámbitos de ley, sin importar las diferencias culturales, sociales, políticas, religiosas ni de género
Las Condes	Igualdad ante la ley	No deben hacerse distinciones arbitrarias de raza, género, tipo, condición social o económica
Quillota	Igualdad ante la ley	el derecho a la igualdad ante la ley involucra al derecho de igual acceso a la justicia, a un debido proceso, e igualdad de tributo y de género
La Pintana	Igualdad ante la ley	todos deben pagar por igual sus actos cometidos, tanto ricos como pobres, debiendo haber una reclusión regulada para menores que cometen delitos
Coyhaique	Igualdad ante la ley	no deben influir poderes políticos o económicos respecto a las sanciones y castigos, evitándose diferentes interpretaciones entre los jueces
Santiago	Igualdad ante la ley	No deben existir privilegios para personas ni instituciones determinadas, ni distintos tipos de tribunales para delitos comunes
La Cisterna	Igualdad ante la ley	el estado debe ser garante del derecho humano de igualdad ante la ley
Santiago	Igualdad ante la ley	la ley debe velar por la justicia e igualdad, considerando las diferencias de las personas y construyendo igualdad a partir de ellas, considerando especialmente a quienes tienen menos recursos, menos acceso a abogados, menos conocimientos y alternativas
Illapel	Igualdad ante la ley	debe regularse la existencia de privilegios y diferencias en la aplicación de la justicia en chile
Concepción	Igualdad ante la ley	la justicia debe ser una sola para todos, pobres o ricos, gobernantes o gobernados, civiles o militares, sin la existencia de cárceles especiales ni justicia militar, siendo todos iguales ante la ley
Cauquenes	Igualdad ante la ley	la justicia debe ser para todos, sin distinción política, social, económica ni religiosa
Santiago	Igualdad ante la ley	Todos los ciudadanos deben tener el mismo acceso, defensa y protección por parte de ley, considerándose a los animales como seres sientes dentro de las normativas del país.
Arica	Igualdad ante la ley	se debe evaluar y consultar al menor en caso de adopción por homosexuales para su eficacia, no siendo cómodo debido a la figura madre y padre
Talca	Igualdad ante la ley	debe haber igualdad para las minorías sexuales, los pueblos originarios y de género
Ñuñoa	Igualdad ante la ley	se debe tratar como ciudadanos con derechos y deberes a cada uno, por sobre las diferencias y los distintos orígenes, no importando los recursos económicos, cargos o poder político
Quilpué	Igualdad ante la ley	la igualdad ante la ley asegura la no distinción arbitraria ante la ley bajo cualquier concepto de los individuos, respetando el debido proceso, exigiendo medidas reparatorias populares y ejemplares y velando por el equilibrio social y del poder entre individuos y corporaciones
Quellón	Igualdad ante la ley	se debe velar por el real cumplimiento de los derechos de todos y cada uno de los chilenos y chilenas sin excepción
Ñuñoa	Igualdad ante la ley	todos/as los/as ciudadanos/as deben ser tratados de la misma forma, mediante igualdad ante la ley y no discrimianción por estrato socio económico ni racial
Santiago	Igualdad ante la ley	el estado debe garantizar el acceso igualitario para todas las personas, en igualdad de condiciones ante la justicia
La Reina	Igualdad ante la ley	no deben existir privilegios en el derecho a igualdad ante la ley, siendo éste un principio fundamental de una sociedad justa
Ñuñoa	Igualdad ante la ley	debemos ser todos iguales, no habiendo ciudadanos de primera, segunda y tercera categoría
Huechuraba	Igualdad ante la ley	se debe garantizar el derecho a la educación igualitaria constitucionalmente, no existiendo actualmente ante la ley en chile
Rancagua	Igualdad ante la ley	debemos terminar con la corrupción, siendo en este momento la justicia medida por el dinero
Iquique	Igualdad ante la ley	no debe existir un trato diferenciado por ser y ocupar cargos públicos, mediáticos o de poder, teniendo todos los mismos deberes y derechos
Santiago	Igualdad ante la ley	todos tenemos las mismas garantías y deberes frente a la legislación, sin privilegios de unos en desmedro de otros
Santiago	Igualdad ante la ley	no deben existir privilegios de ninguna naturaleza en la ley
Puerto Varas	Igualdad ante la ley	las normas no deben privilegiar a unos en perjuicio de otros, siendo todas las personas libres e iguales en dignidad y derechos
Concepción	Igualdad ante la ley	todos y todas debemos tener los mismos deberes y derechos ante la ley, no importando que sean grandes empresarios, políticos o funcionarios públicos
Mariquina	Igualdad ante la ley	debe haber acceso igualitario, para quienes tienen menos recursos, e igualdad de genero ante la ley
Macul	Igualdad ante la ley	se debe garantizar el acceso equitativo a la justicia para todos, reflejándose una persona digna en la igualdad ante la ley
Las Condes	Igualdad ante la ley	la ley no debe hacer distinciones, teniendo igual sanción quienes cometen un mismo acto
Las Condes	Igualdad ante la ley	todos los ciudadanos deben ser tratados de forma igualitaria, independientemente de su origen, credo o condición social, no estableciéndose diferencias arbitrarias por el estado
La Serena	Igualdad ante la ley	el derecho a igualdad ante la ley debe ser fundamental en la constitución para el establecimiento de respeto e integridad de otros derechos, siendo fundamentado este principio en los derechos humanos
Talagante	Igualdad ante la ley	todos debemos actuar de acuerdo a las leyes que nos rigen, siendo éstas iguales para todos
Providencia	Igualdad ante la ley	las personas tienen derecho a ser juzgadas de manera igualitaria y equitativa
Osorno	Igualdad ante la ley	las normas no deben privilegiar a unos en perjuicio de otros, siendo todas las personas libres en dignidad y derechos
Las Condes	Igualdad ante la ley	Es necesario el establecimiento de la relación entre igualdad ante la ley y no discriminación, ya que somos diferentes, por lo que para ser justos y no discriminar, se requiere considerar las particularidades
Arica	Igualdad ante la ley	se debe respetar la igualdad de género, sin discriminar por etnia, color, nacionalidad y estirpe, mediante transparencia en los procedimientos ejecutados en las etnidades públicas, no existiendo la desigualdad entre clases sociales
San Clemente	Igualdad ante la ley	el cumplimiento de la igualdad ante la ley hará un país más transparente y justo, siendo ésto un principio básico en sistemas democráticos, independiente de la clase social o condición humana
La Reina	Igualdad ante la ley	se respeta la dignidad humano mediante la igualdad ante la ley, pudiéndose vivir en un espacio de sana convivencia
La Florida	Igualdad ante la ley	todos los chilenos, desde la concepción, tienen derechos e igualdad ante la ley
San Miguel	Igualdad ante la ley	cualquier ciudadano debe someterse a los procesos de la ley, sin importar la procedencia, riqueza y credo
Lo Barnechea	Igualdad ante la ley	la igualdad ante la ley es un derecho básico, que reconoce del carácter de ciudadano de todos los habitantes de un país, sin distinciones por posición social o económica.
Santiago	Igualdad ante la ley	nadie debe ser juzgado de forma diferente, no teniendo privilegios ninguna persona o grupo a la hora de acceder a la justicia
Villa Alemana	Igualdad ante la ley	todos deben pagar sus delitos por igual, incluyendo a empresarios corruptos
Curanilahue	Igualdad ante la ley	todos y todas debemos tener la misma postura al ser personas con las mismas capacidades
Las Condes	Igualdad ante la ley	la igualdad ante la ley es una garantía básica del estado frente a los ciudadanos, una manifestación importante de la igualdad, un límite a las fuerzas de orden y base de la democracia
Antofagasta	Igualdad ante la ley	se debe promover la igualdad en el ejercicio de las acciones, ante la ley para todas las personas, asegurando igualdad en el tratamiento jurídico, sin preferencias a individuos o grupos
Arica	Igualdad ante la ley	la igualdad ante la ley es un derecho imporante
Santiago	Igualdad ante la ley	debe haber igualdad ante la ley para todos, garantizado derechos de toda índole
Quinta Normal	Igualdad ante la ley	el derecho a la igualdad ante la ley debe incluir la no discriminación, el acceso a la justicia, la vivienda digna, el trabajo digno y la garantía de condiciones de vida digna para todos
Concepción	Igualdad ante la ley	el Estado debe garantizar el acceso a la justicia en igualdad de condiciones, mejorándose las leyes para asegurar el igual trato y permitiéndose la participación de personas en la toma de decisiones
Cabildo	Igualdad ante la ley	todos debemos ser juzgados en igualdad, no pudiendo el dinero ni el poder ser obstáculos para hacer justicia
Providencia	Igualdad ante la ley	la igualdad ante la ley asegura el trato igualitario a todas las personas, habiendo ocasiones que demuestra el incumplimiento de este derecho para todos por igual, como en el caso Caval o el hijio de Larraín
Curicó	Igualdad ante la ley	debe haber justicia ciudadana
Talca	Igualdad ante la ley	debe haber igualdad ante la ley, sin bajar las penas a quienes gozan de puestos de trabajo privilegiados y condición económico alta
Calama	Igualdad ante la ley	debe haber igualdad ante la ley tanto para personas naturales como jurídicas
Providencia	Igualdad ante la ley	Todos debemos tener los mismos derechos ante la ley, sin excepción, considerándose como agravante por ejemplo la matanza de una persona por un militar o el abuso de un niño por una monja
San Pedro de La Paz	Igualdad ante la ley	nadie está por sobre la ley
Vichuquén	Igualdad ante la ley	todas las leyes deben regirse por igual, siendo todas las personas iguales sin importar el poder que tengan, habiendo diferencias sociales actualmente en nuestro sistema judicial
Maipú	Igualdad ante la ley	Tanto el acceso a los organismos de justicia, como los juicios tomados por las autoridades competentes, no deben estar limitados por las condiciones de raza, sexo y status económico
Los Lagos	Igualdad ante la ley	deben ser protegidos ante la ley los deberes y derechos de los ciudadanos
Puerto Montt	Igualdad ante la ley	la igualdad ante la ley es un derecho y deber, validando capacidades sin estereotipos de géneros
San Fernando	Igualdad ante la ley	se Debe debatir que igualdades son las que se van a garantizar
Santa Cruz	Igualdad ante la ley	cada uno de los ciudadanos debe estar sujeto a las mismas leyes, incluyendo a los militares y políticos
Ñiquen	Igualdad ante la ley	todos debemos ser enjuiciados de igual manera, sin preferencias en la justicia
Concón	Igualdad ante la ley	Todos los ciudadanos deben ser iguales ante la ley con una constitución que vele por este derecho
Coquimbo	Igualdad ante la ley	todos debemos tener derecho a igualdad ante la ley, especialmente los políticos y empresarios poderos
San Antonio	Igualdad ante la ley	Todas las personas deben ser juzgadas con las mismas garantías y castigos según corresponda, sin importar su condición económica.
San Ramón	Igualdad ante la ley	no se cumple la igualdad de todos ante la ley, ya que un cierto grupo minoritario hace y deshace todo para su favor en los tribunales de justicia
Providencia	Igualdad ante la ley	cada una de las personas de la sociedad debe regirse bajo una misma ley, teniendo la oportunidad de proponer una ley y votar por ella
Providencia	Igualdad ante la ley	el estado debe aplicar la ley por igual para todos los seres humanos, sin privilegios
Concepción	Igualdad ante la ley	Todas las personas deben tener los mismos derechos ante la ley, no estando por sobre la ley quienes tienen más dinero, ni los políticos
La Florida	Igualdad ante la ley	la igualdad ante la ley se debe materializar con hechos concretos
Viña del Mar	Igualdad ante la ley	Tenemos derecho a justicia, igualdad ante la ley, a un proceso transparente y equitativo, y a protección o defensa judicial
Peñalolén	Igualdad ante la ley	debe haber igualdad ante la ley, principalmente para aquellos beneficiados por ocupar cargos publico
Macul	Igualdad ante la ley	el derecho a un juicio justo, transparente y a una defensa digna, llevada a cabo de forma objetiva y sin favoritismos, es esencial para toda persona, siendo nefasta y retrógrada toda sociedad que establezca diferencias de status ante la ley
Santa Bárbara	Igualdad ante la ley	se debe aplicar las mismas sentencias por un delito, sin importar las condiciones económicas o estatus de las personas
La Serena	Igualdad ante la ley	debe haber igualdad en la sanción penal respecto de personas con cargos públicos, políticos y religiosos, tipificándose los delitos de cuello blanco y terminándose con la justicia militar
Temuco	Igualdad ante la ley	debe haber igualdad ante la ley, de oportunidades y no discriminación
La Serena	Igualdad ante la ley	se debe aplicar la ley a todos por igual, bajo las mismas circunstancias, no estando ninguna persona sobre la ley
Ñuñoa	Igualdad ante la ley	todas las personas habitantes de nuestro país tienen derecho a un trato igualitario por parte de la ley, no pudiendo haber privilegios de algunos sobre otros y no sobrepasándose los derechos de otro
Porvenir	Igualdad ante la ley	todos los chilenos deben tener acceso a la ley, sin la primacía de los económico ante la justicia
Puente Alto	Igualdad ante la ley	la consagración en la constitución del derecho de igualdad ante la ley es fundamental, siendo necesario el mismo trato ante la ley
Coyhaique	Igualdad ante la ley	se busca imparcialidad de los tribunales de justicia ante todo ciudadano
Santiago	Igualdad ante la ley	El Estado debe garantizar la igualdad ante la ley, no pudiéndose producir más casos como el de parlamentarios que cuando están siendo procesados siguen recibiendo sus sueldos, siendo ésto un derecho que no tiene ningún otro trabajador o ciudadano.
Maipú	Igualdad ante la ley	todos le debemos respeto a la ley, independiente del status social en el que vivamos, siendo todos iguales
Hualaihué	Igualdad ante la ley	el derecho a la igualdad ante la ley debe recobrar valor, siendo utópico hoy en día a pesar de estar consagrado en la constitución,
Puerto Octay	Igualdad ante la ley	debe haber derecho a igualdad ante la ley, debido a la realidad existente de la creación de leyes para la protección de ciertos sectores de la sociedad de la clase política y con poder adquisitivo
El Carmen	Igualdad ante la ley	los ciudadanos debemos tener los mismos derechos y obligaciones
Casablanca	Igualdad ante la ley	el código civil no debe conceder posibilidades de interpretación, para la evitación de vacíos legales, siendo éste redactado en términos incomprensibles y obsoletos, no debiendo tener las autoridades, jueces y parlamentarios fuero y siendo la sanción proporcional a la falta
Santiago	Igualdad ante la ley	se debe aplicar la misma ley a quienes se encuentren en la misma situación
La Reina	Igualdad ante la ley	la igualdad ante la ley debe ser efectiva e independiente de la condición económica, social, política, étnica y de genero de cada uno de los ciudadanos
Viña del Mar	Igualdad ante la ley	Debe existir igualdad de trato ante la ley y respeto de los individuos independiente de su diversidad, siendo ésto una de las expresiones del principio de igualdad
Independencia	Igualdad ante la ley	ricos y pobres no deben tener diferencias, debiendo haber rigurosidad con todos
Puente Alto	Igualdad ante la ley	es necesario y fundamental la garantía del mismo trato ante la ley a las personas, en la medida que estemos en la misma condición
Las Condes	Igualdad ante la ley	todos deben tener acceso y derecho a un juicio justo, siendo necesario el respeto de las garantías de un debido proceso, evitándose la discrimnación
Providencia	Igualdad ante la ley	el estado debe regular y fiscalizar el derecho a la igualdad ante la ley para evitar influencias que privilegian a ciertos grupos
Conchalí	Igualdad ante la ley	todos debemos tener los mismos beneficios, deberes, condiciones ante la ley y el mismo grado de relevancia, desarrollándonos en un espacio justo y protector
Providencia	Igualdad ante la ley	todos los ciudadanos se deben hacer responsables por sus actos frente a la ley y a la sociedad
Las Condes	Igualdad ante la ley	el estado debe garantizar la igualdad ante la ley de todos sus ciudadanos, resguardando el derecho al debido proceso, la transparencia ante todos los procedimientos, la presunción de inocencia, además del acceso a la defensa del acusado
Quinta Normal	Igualdad ante la ley	todos quienes infringen la ley deben ser juzgados, sin distinción y de igual forma, independiente el cargo que desempeñen
Lo Barnechea	Igualdad ante la ley	se debe procurar la no existencia de privilegios, no facilitándose las situaciones ilícitas, siendo ésto esencial para el cumplimiento de la justicia
La Serena	Igualdad ante la ley	el principio de igualdad ante la ley establece una serie de derechos, deberes y garantías comunes para todos los ciudadanos de una sociedad, aplicándose leyes sobre los ciudadanos sin condiciones por el tipo de persona a la que se aplica, por tanto sin discriminación religiosa, étnica, etc.
Quinta Normal	Igualdad ante la ley	todos deben responder ante un delito cometido, sin importar color político ni estrato social, entregándose un servicio de calidad por parte de un abogado defensor con buena formación
Santiago	Igualdad ante la ley	se asegura la no discriminación por parte del estado a través del respeto de la igualdad ante la ley
Peñalolén	Igualdad ante la ley	el estado debe garantizar el trato igualitario frente a la ley a todo ciudadano, porque esto otorga ligitimidad a las leyes y al estado
Rancagua	Igualdad ante la ley	los ciudadanos debemos ser tratados con dignidad y respeto, teniendo los mismos derechos
Huechuraba	Igualdad ante la ley	se deben disminuir las desigualdades en salud y educación, donde existe una alta población empobrecida
La Florida	Derechos del niño, niña y adolecente	todo niño debe ser protegido y apoyado en su desarrollo, suprimiendo el SENAME por ministerio del niño y adolescente: deportes, cultura, salud integral, recrearse
El Bosque	Igualdad ante la ley	Todas las clases sociales deben ser tratadas de igual forma ante la ley, sin existir privilegios para la clase alta.
Los Ángeles	Igualdad ante la ley	Deben haber derechos que no beneficien sólo a grupos privilegiados.
Paillaco	Igualdad ante la ley	Debe ser un derecho generalizado sin privilegios.
Maipú	Igualdad ante la ley	Se debe acceder en igualdad de condiciones sociales, intelectuales y económicas ante la ley.
La Granja	Igualdad ante la ley	La ley se debe aplicar con igualdad para todos sin distinción.
Vitacura	Igualdad ante la ley	Todos somos iguales ante la ley sin privilegios de ningún tipo.
La Florida	Igualdad ante la ley	Todas las personas nacen iguales ante la ley sin exclusiones.
Rengo	Igualdad ante la ley	Deben existir procesos justos, no dos tipos de ciudadanos
Canela	Igualdad ante la ley	Los mapuches deberían tener más derechos.
Pudahuel	Igualdad ante la ley	Debe ser tratado con los mismos derechos y deberes
Puente Alto	Igualdad ante la ley	No deben existir ciudadanos de segunda categoría.
La Ligua	Igualdad ante la ley	El Estado debe garantizar que todas las personas seamos iguales ante la ley
Las Condes	Igualdad ante la ley	Debe ser igual para todos, independiente de su condición.
Santiago	Igualdad ante la ley	Todos los ciudadanos deben ser tratados como iguales, sin entrar a distinguir su origen y condición económica,
Catemu	Igualdad ante la ley	Debe haber igualdad para todos, sin privilegios sociales, políticos o económicos,
Valparaíso	Igualdad ante la ley	Todos deben ser juzgados ante la ley por igual.
Arauco	Igualdad ante la ley	El Estado debe promover la justicia igual para todos los chilenos.
Chillán	Igualdad ante la ley	Nadie debe ser discriminado ni por color, sexo ni raza.
Recoleta	Igualdad ante la ley	Todos debemos tener los mismos derechos e igualdad ante la ley.
Santiago	Igualdad ante la ley	Debe existir una ley civil única, sin la existencia de grupos privilegiados.
Vilcún	Igualdad ante la ley	Se debe eliminar límite de edad para acceder a beneficios públicos.
Providencia	Igualdad ante la ley	No deben existir discriminaciones arbitrarias por raza, sexo, color, edad o cualquier criterio cultural
San Felipe	Igualdad ante la ley	Es el fundamento básico de todo Estado de derecho.
Las Condes	Igualdad ante la ley	Todos debemos respetar de la misma forma las leyes que rigen en nuestro país
Ñuñoa	Igualdad ante la ley	No se debe mirar condición, sexo, edad, color, situación económica, etnia ni nacionalidad.
Talagante	Igualdad ante la ley	El Estado debe resguardar que todas las personas sean juzgadas por igual, sin beneficiar o perjudicar a nadie por su condición social.
Las Condes	Igualdad ante la ley	Debe haber equidad de género respecto a la identidad cultural.
Las Condes	Igualdad ante la ley	Derecho que debe estar en la constitución.
Doñihue	Igualdad ante la ley	Todos debemos tener el mismo trato.
Antofagasta	Igualdad ante la ley	Se debe contemplar las mismas normas o leyes para todas las personas, promoviendo la igualdad en el ejercicio de las acciones.
San Carlos	Igualdad ante la ley	Se debe buscar mecanismos que mantengan principios de carácter igualitario y que no sean arbitrarios e irracionales.
Santiago	Igualdad ante la ley	Se debe asegurar la participación de todas las personas de forma ecuánime.
Santiago	Igualdad ante la ley	Todas las personas deben responder de la misma forma, ya que son iguales ante la ley.
Combarbalá	Igualdad ante la ley	Debe ser un derecho para que no haya discriminación
Cochamó	Igualdad ante la ley	Se debe garantizar el derecho a un trato igualitario y digno de cualquier ciudadano ante la ley.
Coyhaique	Igualdad ante la ley	El trato debe ser sin discriminación ni privilegios de ningún tipo.
Providencia	Igualdad ante la ley	La ley debe tratar indistintamente a todos, no hay privilegios en el cumplimiento de obligaciones.
San Bernardo	Igualdad ante la ley	Debe ser un derecho respetado, nadie está por sobre la ley.
San Fernando	Igualdad ante la ley	Debe existir igualdad ante la ley para todos los habitantes de nuestro país.
Osorno	Igualdad ante la ley	Unos no deben tener más derechos que otros, siendo todos iguales ante la ley.
Concepción	Igualdad ante la ley	Derecho que debe estar garantizado en la Constitución
Galvarino	Igualdad ante la ley	Se debe tratar con igualdad al reclamar un derecho como mapuche.
Las Condes	Igualdad ante la ley	Debe ser real, efectiva e independiente de la situación de poder del ciudadano.
Quirihue	Igualdad ante la ley	La ley se debe aplicar a todos y todas por igual sin privilegiar a nadie.
Quillota	Igualdad ante la ley	Todos debemos ser iguales ante la ley sin privilegios.
Lo Barnechea	Igualdad ante la ley	Todos deben respetar la ley y ser juzgados por igual.
Temuco	Igualdad ante la ley	Se debe garantizar el libre acceso a la justicia para todas sin distinción.
Ñuñoa	Igualdad ante la ley	El Estado de Chile debe asegurar la igualdad antes las leyes para todos los ciudadanos
Osorno	Igualdad ante la ley	Las leyes no deben privilegiar a unos en desmedro de otros, ya que todas las personas son libres e iguales en dignidad y derechos.
Providencia	Igualdad ante la ley	La Constitución debe garantizar que todas las personas sean iguales ante la ley, con independencia de su clase social, raza, género, etc.
Las Condes	Igualdad ante la ley	Debe haber igualdad de oportunidades sin discriminar por características o condiciones personales.
Providencia	Igualdad ante la ley	No se debe discriminar por ninguna razón.
Antofagasta	Igualdad ante la ley	Se debe contemplar las mismas normas jurídicas o leyes para todas las personas que se encuentren en análogas situaciones de hecho.
Río Negro	Igualdad ante la ley	Todos los ciudadanos deben ser iguales ante la ley, no importa si son ricos o pobres, mapuches o winkas.
Iquique	Igualdad ante la ley	No debe haber privilegiados, igualdad ante la ley
Ñuñoa	Igualdad ante la ley	Se debe garantizar para todos los seres humanos.
Osorno	Igualdad ante la ley	Todos los ciudadanos deben recibir el mismo trato ante la ley, sin discriminación económica y social.
Pelluhue	Igualdad ante la ley	Las leyes deben ser iguales para todos, sin importar la clase social.
Tierra Amarilla	Igualdad ante la ley	Las leyes deben ser equitativas para todos.
Ñuñoa	Igualdad ante la ley	Debemos ser tratados y juzgados sin diferencias.
Las Condes	Igualdad ante la ley	Es esencial en cualquier régimen democrático.
Coínco	Igualdad ante la ley	Todos debemos ser juzgados por igual, sin privilegios de ningún tipo endureciendo las penas para delitos en contra del Fisco
Rancagua	Igualdad ante la ley	Se debe respetar, ya que está presente en la constitución.
Pencahue	Igualdad ante la ley	Las personas deben ser juzgados por los delitos que cometan, independiente de las funciones o nivel socioeconómico que tengan.
Iquique	Igualdad ante la ley	Debe haber derecho a igual trato sin discriminación de ninguna clase
Estación Central	Igualdad ante la ley	El Estado la debe garantizar de manera transparente.
Antofagasta	Igualdad ante la ley	Se debe aplicar a todos sin discriminación.
Valparaíso	Igualdad ante la ley	Debe haber derecho a protección legal sin importar cargos ni condiciones.
Quilaco	Igualdad ante la ley	No debe haber grupos privilegiados al momento de aplicar la ley, nadie puede estar por sobre la ley,
Curicó	Igualdad ante la ley	Todos debemos ser tratados por igual sin discriminación
La Florida	Igualdad ante la ley	Todos debemos ser iguales ante la ley, independiente de las condiciones económicas y sociales.
Talca	Igualdad ante la ley	Todos los ciudadanos deben ser igualmente juzgados sin distinción ni privilegios.
Los Andes	Igualdad ante la ley	Todos deben pagar por igual, no importa su clase social
Arica	Igualdad ante la ley	Todas las personas deben tener las mismas penas.
Vitacura	Igualdad ante la ley	Debe ser en todos los sentidos.
Punta Arenas	Igualdad ante la ley	El Estado debe adoptar los mecanismos de defensa y representatividad ante la ley de todas las personas.
Linares	Igualdad ante la ley	Todos y todas deben tener la misma opción ante la ley.
Chillán	Igualdad ante la ley	Ante la ley debe existir un mismo trato sin importar condición social.
Ñuñoa	Igualdad ante la ley	Debe existir igualdad en el trato jurídico para autoridades, militares y civiles, sin distinción.
Antofagasta	Igualdad ante la ley	La ley no debe discriminar a nadie.
San Felipe	Igualdad ante la ley	Se debe reconocer que toda las personas tenemos los mismos derechos y deberes.
Iquique	Igualdad ante la ley	todas las personas deben responder por infracción de normas jurídicas o ley, sin distinción ni privilegio alguno.
Purranque	Igualdad ante la ley	No deben haber normas que privilegien a unos en perjuicio de otros.
Lo Prado	Igualdad ante la ley	No debe haber justicia para pobres y justicia para ricos.
Iquique	Igualdad ante la ley	Debe ser realmente igualitaria independiente de su condición y posición en la sociedad.
Porvenir	Igualdad ante la ley	Todos debemos tener igualdad ante la ley
Pozo Almonte	Igualdad ante la ley	El Estado debe impulsar fuentes de trabajo, eliminando el fuero político.
Viña del Mar	Igualdad ante la ley	Debe ser parte del marco jurídico.
Palmilla	Igualdad ante la ley	La ley debe tratarnos de la misma forma a todos, sin discriminar ni favorecer.
Antofagasta	Igualdad ante la ley	Todos debemos ser iguales frente a la ley.
Puerto Varas	Igualdad ante la ley	Debe ser la base para todo lo demás
Calama	Igualdad ante la ley	Todos buscamos el bien común.
Arauco	Igualdad ante la ley	Este derecho debe ser transparente para todos, como pobres, ricos y todos ser tratados dignamente. Obteniendo los mismos derechos, como personas que somos.
Chañaral	Igualdad ante la ley	No se debe discriminar por clases sociales.
Santiago	Igualdad ante la ley	El Estado debe garantizar el trato igualitario de todas las personas frente a la ley, sin ningún tipo de discriminación.
Puente Alto	Igualdad ante la ley	Se debe garantizar el mismo trato ante la ley.
Vallenar	Igualdad ante la ley	Todo ciudadano debe ser sancionado de forma igualitaria
San Pedro de La Paz	Igualdad ante la ley	No deben haber ni personas ni grupos privilegiados.
Providencia	Igualdad ante la ley	No deben existir privilegios políticos ni económicos, ni atajos ante las normas establecidas.
Providencia	Igualdad ante la ley	La ley debe ser indiferente del poder que tenga una personas, sin trato desigual.
Puente Alto	Igualdad ante la ley	Se debe acceder a lo mismo, en las mismas condiciones.
Valparaíso	Igualdad ante la ley	El Estado debe garantizar la igualdad ante la ley para todo individuo.
Curicó	Igualdad ante la ley	El trato debe ser igual para todos y todas respetando la diversidad, diferencias de creencias, etnias, ideas o pensamientos.
Santiago	Igualdad ante la ley	Todos los ciudadanos deben tener los mismos derechos ante la ley.
Santiago	Igualdad ante la ley	Todos deben ser defendidos de manera imparcial ante la ley.
Recoleta	Igualdad ante la ley	El Estado debe garantizar justicia igualitaria para toda la sociedad, tanto para civiles y militares como para cualquier situación socioeconómica.
Concepción	Igualdad ante la ley	No deben existir privilegios para ciertos grupos.
Puente Alto	Igualdad ante la ley	Todos somos iguales ante la ley, ya que es un principio esencial en democracia.
Santiago	Igualdad ante la ley	Es un derecho fundamental, la igualdad de todos ante la ley.
Santiago	Igualdad ante la ley	Debe haber derecho a recibir defensa.
Requínoa	Igualdad ante la ley	La Constitución debe asegurar la igualdad ante la ley.
Chañaral	Igualdad ante la ley	El Estado debe garantizar el acceso igualitario ante la ley
Rancagua	Derechos del niño, niña y adolecente	son para velar por la seguridad de cada uno de nosotros
Las Condes	Igualdad ante la ley	Se debe supeditar a los principios jurídicos, de seguridad y bien común, dando a cada cual lo que le corresponde como fin fundamental y priotaro del derecho, siendo distributiva y conmutativa.
Santiago	Igualdad ante la ley	Todas las personas deben tener trato igualitario antes las normas jurídicas que rigen el país, para que no existan privilegios y discriminados.
Providencia	Igualdad ante la ley	El estado debe garantizar que la ley opere como regulador de la conducta de todos los ciudadanos por igual, ya que sin la noción de igualdad, la idea de la ley no tendría sentido, siendo requisitos el acceso efectivo, derecho a defensa judicial y debido proceso, y recursos legales para proteger derechos.
Puente Alto	Igualdad ante la ley	La Sociedad y la Ley nos debe tratar como iguales, porque hemos nacido iguales
Traiguén	Igualdad ante la ley	Se debe asegurar el derecho a la igualdad ante la ley, pero reconociendo las diferencias que existen, sobre todo las diferencias culturales.
San Miguel	Igualdad ante la ley	La ley debe permitir igual acceso a derechos y servicios, no pudiendo discriminar arbitrariamente, siendo rol de la Justicia velar porque dicha igualdad no se quebrante, manteniendo las actividades discriminatorias fuera del orden jurídico.
Providencia	Igualdad ante la ley	Se debe cumplir el principio de que todos los ciudadanos somos iguales ante la Ley, no pudiendo establecerse ni existir discriminaciones arbitrarias en la letra ni en la aplicación de la misma.
Temuco	Igualdad ante la ley	De esta manera se evitará la discriminación y desigualdades
Santiago	Igualdad ante la ley	Es urgente dar cumplimiento a la ley y que existe dicha igualdad de parte de todo ciudadano, debido a que se observan diferencias a propósito del nivel socio económico e influencias, siendo la igualdad ante la ley un derecho que abarca a todos los ciudadanos
Viña del Mar	Igualdad ante la ley	Se debe terminar con los sectores intocables, que se vea el peso de la ley para todo los ciudadanos por igual, situacion que tiene molestos a la ciudadania
Los Ángeles	Igualdad ante la ley	La ley no se aplica a todos por igual, ya que los resquicios de la ley son utilizados por la gente con dinero y poder, ya que estos tienen mas opciones de impunidad y los de niveles mas bajos se ven perjudicados.
Doñihue	Igualdad ante la ley	quien infringe la ley debe pagar independiente quien sea.
Rancagua	Igualdad ante la ley	La justicia, sus leyes y procedimientos deben estar totalmente exentos de todo tipo de presión, sesgos o discriminación en su accionar frente a los ciudadanos y a la sociedad toda, debiendo la justicia garantizar igualdad de tratamiento asistencial y conductual, independientemente de cualquier consideración ajena al ámbito de la justicia, a todos y cada uno de los ciudadanos que eventualmente sea…
Santiago	Igualdad ante la ley	El Estado debe velar por el ejercicio de estos Derechos, no entendiéndose la igualdad ante la ley sin un acceso igualitario a la justicia
Rengo	Igualdad ante la ley	Todos los acuerdos deben ser respetados de acuerdo a lo acordado, materializándose en las leyes, debiendo ser la base para avanzar como sociedad y no tener traspiés, debiendo ser garantizado.
Osorno	Igualdad ante la ley	Debemos tener los mismos deberes y derechos independiente de los recursos económicos o posición social, sin influencias políticas.
Las Condes	Igualdad ante la ley	Se debe modificar la ley con el objeto de que se respete este derecho fundamental, ya que en Chile no hay persona ni grupo pivilegiado, estando en la constitución, pero no respetándose
Puerto Varas	Igualdad ante la ley	Se debe eliminar tribunales militares en tiempos de paz y eliminar fueros politicos
Concepción	Igualdad ante la ley	Debe ser del gobierno a cargos más altos, cumpliendo lo mismo que una persona común
Viña del Mar	Igualdad ante la ley	la Carta Magna debe hacer un énfasis explícito de este derecho pues parece que los ciudadanos con altos ingresos pueden acceder a una justicia que los pobres no pueden alcanzar
Santiago	Igualdad ante la ley	Se debe fortalecer los derechos, deberes y garantías de los ciudadanos en términos de oportunidades, igualdad y bienestar social, ya que ante la ley somos todos iguales, sin que existan privilegios y consideraciones.
Copiapó	Igualdad ante la ley	Es un principio fundamental de la seguridad jurídica puesto que por él se asegura a las personas igual tratamiento jurídico con todos aquellos que están en las mismas condiciones. consecuencia de la igualdad ante la ley es que no pueden establecer privilegios en favor de personas o grupos.
Punta Arenas	Igualdad ante la ley	Así se garantiza que no exista arbitrariedades, excepciones o abusos frente al arte del Derecho.
Ñuñoa	Igualdad ante la ley	Es derecho mínimo base de la igualdad, y que normalmente se reconoce, pero que con fercuencia no se aplica en la práctica
La Reina	Igualdad ante la ley	Debe incluir Protección judicial de los derechos, igualdad ante los cargos públicos, derecho a Huelga, igualdad ante los tributos, igualdad de genero, debiendo ser explicita, no pudiéndose tergiversar en función de favorecer a quien tiene el dinero o el poder para ajustarla a su conveniencia.
Viña del Mar	Igualdad ante la ley	Todos debemos ser iguales ante la ley
Providencia	Igualdad ante la ley	El estado debe garantizar la igualdad de todos asegurándose de anular los privilegios y las excepciones ante la ley, por la concentración y cooptación de la política por la esfera económica sumada al alto grado de desconfianza en nuestra sociedad
Punta Arenas	Igualdad ante la ley	El tratamiento igualitario debe aplicarse a todos los integrantes de la sociedad, con las excepciones de los tribunales militares para sancionar conductas a militares no a civiles y dentro de las culturas autóctonas de acuerdo a sus costumbres y creencias aplicables a sus integrantes.
Macul	Igualdad ante la ley	Es igualdad en las penas y equidad en el acceso.
Rancagua	Igualdad ante la ley	Es derecho a tener protección igualitaria
Victoria	Igualdad ante la ley	Se debe tomar en cuenta la gravedad del crimen al momento de considerar el delito y no la situación ni la condición de las personas.
Providencia	Igualdad ante la ley	El estado debe garantizarlo, no siendo la defensa pública buena respeto a los trabajadores
La Cisterna	Igualdad ante la ley	Toda persona tiene el derecho de recibir las mismas condiciones que el estado dispone para ser tratado el problema, sin importar su clase social.
Purranque	Igualdad ante la ley	Las normas no deben favorecer a unos en perjuicio de otros
Vitacura	Igualdad ante la ley	Elimina privilegios indebidos y equipara trato entre seres humanos en igualdad de condiciones, estando originado en la igualdad de la naturaleza y dignidad humana que comparten todos los individuos.
Coyhaique	Igualdad ante la ley	No debe haber excepciones políticas, de poder, económicas, de etnias, porque todos somos iguales ante la ley
Coyhaique	Igualdad ante la ley	Todos somos iguales ante la ley, sin importar la condición económica, con independencia respecto al cargo ocupado
San Bernardo	Igualdad ante la ley	El origen de ese poder del estado debe surgir como expresión de la soberanía popular, debiendo tener ese poder del estado control politico y social del soberano ,
La Florida	Igualdad ante la ley	Cualquier persona que sea desconocido o poderoso debe ser juzgado si comete faltas
Viña del Mar	Igualdad ante la ley	Se debe establecer que no haya privilegios especiales, así como el mismo trato ante las transgresiones
Peñalolén	Igualdad ante la ley	El dinero o una posición privilegiada en la sociedad, no deberían poder comprar la inocencia o libertad de nadie, siendo la igualdad ante la ley fundamental para crear un país más justo
Isla de Maipo	Igualdad ante la ley	Se lo debe considerar como un derecho que permite comprender que todo individuo debe presentarse ante la ley como cualquier otro, si diferenciación de identidad
Coquimbo	Igualdad ante la ley	Todos debemos tener los mismos derechos ante la ley, no pudiendo ser que personas con más dinero o mayores oportunidades sean juzgados de manera diferente.
Copiapó	Igualdad ante la ley	No debe poderse pagar un mejor abogado cuando se tiene dinero, pudiendo lograr más beneficios a pesar que la ley es para todos
Río Negro	Igualdad ante la ley	La igualdad debe primar ante la justicia, porque todos nacemos de una madre, siguiendo los mismos procesos biológicos,
Santiago	Igualdad ante la ley	La constitución chilena debe ser aplicable a todos los chilenos en pro de un sistema político liberal clásico, en la misma dirección del principio de justicia
Freire	Igualdad ante la ley	En este nuevo orden jurídico se garantiza este derecho sin considerar condición social, económica o cultural.
San Miguel	Igualdad ante la ley	La igualdad ante la ley debe implicar el acceso gratuito a la justicia, porque es fundamental en el Estado de Derecho que la ley no trate a las personas de manera discriminatoria.
Las Condes	Igualdad ante la ley	La igualdad debe ser para ricos y pobres, promoviendo una cultura de ciudadanos respetuoso de la ley, generará ciudadanos que generen una convivencia social que por sí sola constituye un controlador social importante.
Providencia	Igualdad ante la ley	Todo individuo debe ser juzgado bajo los mismos parámetros y con el mismo criterio sin importar la condición social o familiar
Ñuñoa	Igualdad ante la ley	Se debe normar para que esto realmente se cumpla
La Serena	Igualdad ante la ley	El factor económico no debe ser causa de desigualdad ante la Ley, no discriminando los delitos entre diferentes condiciones económicas y sociales, no debiendo la Condición social ser impedimento para la ocupación de cargos públicos y privados, no existiendo igualdad ante la ley en la actualidad. siendo los círculos sociales y económicos altos es donde se concentra el poder, desequilibrando la igu…
Santiago	Igualdad ante la ley	Se debe explicitar la eliminación de preexistencias y privilegios, junto con un acceso igualitario a las defensas, debiendo además el Estado reconocer las identidades múltiples y diversas de sus ciudadanos y aplicar la ley (de manera igualitaria a la civil) a las FFAA en períodos de paz.
Macul	Igualdad ante la ley	La justicia debe considerar nuestra forma de vida, más espiritual, con mayor respeto a nuestro entorno, y aplicarlas a empresas y personas que dañan.
Lo Barnechea	Igualdad ante la ley	No deben haber personas ni grupos privilegiados, que todos enfrentemos un juicio con las garantías de una imparcialidad
Recoleta	Igualdad ante la ley	Todas las personas tienen los mismos deberes ante la ley, sin importar su estatus, cargo, profesión o élite
Macul	Igualdad ante la ley	Se debe consignar para garantizar la no discriminación de género, de diferencias de sociales, culturales, y de cualquier otro tipo.
San Felipe	Igualdad ante la ley	Se deben establecer los mecanismos para que sea efectiva la igualdad ante la Ley; porque no puede ser discriminatoria.
Rancagua	Igualdad ante la ley	Debe ser resguardado por el Estado, siendo un derecho republicano esencial, proveyendo el apoyo a los más débiles cuando sea necesario. No siendo aceptable la existencia de privilegios para sectores de la sociedad, debiendo la ley y la justicia ser la misma para todos.
Copiapó	Igualdad ante la ley	Todos debemos tener derecho a ser mirados con igualdad ante la ley, siendo esto importante porque permite sentirnos parte de una misma sociedad, sintiendo que todos tenemos igual valor por ser personas y ser parte de esa sociedad, debiendo todos ser tratados iguales sin importar clase social, etnia, género, debiéndose también se buscar equidad en el cobro de multas según ingresos; el que más teng…
Maullín	Igualdad ante la ley	Las normas no deben privilegiar a unos en perjuicio de otros porque todas las personas somos libres e iguales, en dignidad y derechos
Vitacura	Igualdad ante la ley	Nadie debe ser discriminado o tratado distinto por el Estado.
Santiago	Igualdad ante la ley	Se debe incluir en las mallas curriculares la Educación Cívica, para el desarrollo pleno de este derecho, para que cada individuo en forma personal o colectiva, pueda exigir lo que le corresponde.
Coronel	Igualdad ante la ley	Todas las personas debemos ser iguales en dignidad y derechos, aunque seamos distintas
Independencia	Igualdad ante la ley	Todos debemos ser juzgados si se ha cometido una mala acción y no por tener una mejor situación económica, abusar de algún cargo importante, debiendo todos pagar por igual y no tener algunos "beneficios", debiendo ser ley pareja para todos.
Antofagasta	Igualdad ante la ley	Este concepto debería eliminar los privilegios, que vemos a diario, con que son tratados por ejemplo parlamentarios, futbolistas, presidentes(as), basandose en la desigualdad producen mucha violencia y destruyen la red social.
Vallenar	Igualdad ante la ley	Debe haber democratización de la justicia, igualdad de ley en educación, igualdad en el derecho a la tierra, igualdad sin importar origen, derechos sociales y ambientales
Codegua	Igualdad ante la ley	Es necesario poner en practica este concepto porque la ejecución de la ley se ejerce ante la desigualdad y condición económica de las personas ante la ley
Iquique	Igualdad ante la ley	Todas y todos debemos ser iguales ante la ley, desde el momento de nacer, pagando las autoridades que cometen corrupción con cárcel y los grandes empresarios también, debiendo las leyes tener una visión más profunda de lo que afecta a una persona individual y lo que afecta a toda la sociedad.
Recoleta	Igualdad ante la ley	Debe tener las mismas sanciones y derecho a defenderse, independiente de lo grave que sea
Huechuraba	Igualdad ante la ley	Cualquier persona debe ser susceptible a un juicio justo y adecuado, sin importar su condición económica o grado de poder.
La Florida	Igualdad ante la ley	Debe garantizarse el mismo trato ante la ley.
Puente Alto	Igualdad ante la ley	La justicia será más equitativa si es que hay igualdad, sintiéndose la gente dentro de un ambiente de confianza.
Talagante	Igualdad ante la ley	Debe haber igualdad ante la ley porque los derechos y deberes aplican a todos, sin excepción.
Coyhaique	Igualdad ante la ley	Todos los chilenos deben ser iguales ante la ley, teniendo derechos y deberes, no debiendo influir ninguna condición, como el dinero, influencia política, religiosa, militar, judicial u otra para inclinar la balanza de la justicia.
San Miguel	Igualdad ante la ley	La justicia no debe regirse por la capacidad económica de las personas, siendo necesario que no haya privilegios al momento de aplicar la ley y que frente a las mismas faltas exista el mismo rigor sin importar la condición social de las o los ciudadanos.
Concepción	Igualdad ante la ley	No está garantizada la igualdad ante la ley actualmente, lo que conlleva a injusticias y disconformidades de los más desvalidos frente a la ley, junto al hecho de que las fuerzas armadas son juzgadas por tribunales diferenciados, lo que atenta contra la transparencia e igualdad ante la ley.
Las Condes	Igualdad ante la ley	La igualdad ante la ley es un derecho básico que considera que todas las personas en base a su dignidad intrínseca deben ser capaces de disfrutar de los mismos derechos y oportunidades sin discriminaciones arbitrarias e injustificadas,
Puerto Montt	Igualdad ante la ley	Debe haber igualdad ante la ley, sin diferencia en toda índole, como la diferencia económica empresarial, con el ciudadano común.
Carahue	Igualdad ante la ley	Todos debemos ser iguales, incluidas las Fuerzas Armadas, terminando con la fiscalía militar.
Concón	Igualdad ante la ley	La ley debe valer lo mismo para cada persona, sin diferencia entre las clases social, siendo el castigo el mismo para todos, como por ejemplo, que cuando se pase una multa esta sea de acuerdo al salario de la persona que para que a todos les cueste lo mismo.
Buin	Igualdad ante la ley	Ningún grupo étnico, político o religioso debe tener privilegios al momento de aplicar las leyes establecidas, ya que todos somos ciudadanos de un mismo país y merecemos el mismo trato y respeto de nuestros derechos.
Las Condes	Igualdad ante la ley	La igualdad ante la ley es fundamental, ya que somos iguales.
Quilpué	Igualdad ante la ley	Toda persona debe ser tratada de igual manera ante la ley, independiente de su raza, creencia, genero, clase social o condición socioeconómica y cultural, entendiendo que esta se componen de derechos, deberes y obligaciones que se deben cumplir.
La Florida	Igualdad ante la ley	Debe haber igualdad para que todos los ciudadanos sean considerados en su derechos de maneras paritarias.
Osorno	Igualdad ante la ley	Debe haber mayor atingencia por parte de los fiscales, preocupándose de investigar, teniendo el derecho a recibir la misma justicia todas y todos.
Aysén	Igualdad ante la ley	La ley debe ser justa para todos, sin fueros civiles y militares, ni privilegios para determinados funcionarios, teniendo los políticos las mismas sanciones que cualquier ciudadano común, bajo un principio que mueva la democracia frente a todas las personas.
Collipulli	Igualdad ante la ley	Ricos y pobres deben tener el mismo derecho a ser juzgados y defendidos, no sólo los pobres yendo a las cárceles, y dejando de existir cárceles de primera categoría para algunos, teniendo este país justicia igual para todos, sin ser independiente al Estado.
Valparaíso	Igualdad ante la ley	No deben existir privilegios por detentar algún cargo público, por poder político o económico.
Temuco	Igualdad ante la ley	Nadie debe ser discriminado, asegurando las leyes que todos sean iguales para convivir en paz.
Concón	Igualdad ante la ley	La igualdad ante la ley debe ser independiente del poder económico, estatus social, influencia política, militar o religión, lo que implica lo mismos derechos, deberes y sanciones, siendo siempre todos tratados con la misma dignidad.
Copiapó	Igualdad ante la ley	Se debe resguardar la igualdad para todos, ya que punitivamente no hay igualdad entre las clases.
Antofagasta	Igualdad ante la ley	Deben haber procesos efectivos e igualitarios con respecto a la igualdad ante la ley para cualquier chileno, sin discriminar a una persona por su clase social, color, etc.
Puente Alto	Igualdad ante la ley	La igualdad ante la ley debe ser una garantía constitucional más que un derecho
Chillán	Igualdad ante la ley	El Estado organizado y sus instituciones vinculadas deben mantener un irrestricto respeto de igualdad ante la ley para con sus ciudadanos, sin privilegios y con acceso igualitario a ella, sin importar el origen, credo ni situación socio económica.
Temuco	Igualdad ante la ley	Todos deben tener la misma defensa en juicio, sin distinguir por cargos, recursos o cualquier cosa.
Cauquenes	Igualdad ante la ley	La Ley no puede proteger ni privilegiar a determinadas minorías.
Providencia	Igualdad ante la ley	Se debe aplicar la justicia de igual forma para todos los ciudadanos.
Quilicura	Igualdad ante la ley	Se debe gozar de la igualdad ante la ley, parando con los abusos.
Osorno	Igualdad ante la ley	las normas no deben privilegiar a unos en perjuicio de otros pues todas las personas somos libres e iguales, en dignidad y derechos
San Felipe	Igualdad ante la ley	la igualdad ante la ley debe ser sin distinción
La Pintana	Igualdad ante la ley	La ley debe funcionar en forma horizontal
Maipú	Igualdad ante la ley	La Constitución debe velar por la igualdad y la libertad, siendo importante generar herramientas constitucionales que velen por la ausencia de favoritismo ya sea político, social o económico.
Puente Alto	Igualdad ante la ley	La Constitución debe asegurar igualdad ante la ley
Ñuñoa	Igualdad ante la ley	La Constitución debe asegurar el trato igualitario
Requínoa	Igualdad ante la ley	La Constitución debe asegurar igualdad ante la ley
San Bernardo	Igualdad ante la ley	La Constitución debe asegurar igualdad ante la ley
Los Andes	Igualdad ante la ley	la igualdad ante la ley debe ser efectiva
San Miguel	Igualdad ante la ley	La Constitución debe asegurar igualdad ante la ley
Chillán	Igualdad ante la ley	La Constitución debe establecer una igualdad de derechos para todos
Quilpué	Igualdad ante la ley	La Constitución debe asegurar igualdad ante la ley
Pumanque	Igualdad ante la ley	La Constitución debe asegurar igualdad ante la ley
Calama	Igualdad ante la ley	Deben regir las misma leyes y penas para todos
Ñuñoa	Igualdad ante la ley	la igualdad ante la ley Comprende tanto el acceso a la justicia, al trato que se recibe y a la calificacion por parte de la ley y debido proceso.
Curicó	Igualdad ante la ley	La Constitución debe garantizar una igualdad ante la ley
Temuco	Igualdad ante la ley	La Constitución debe asegurar igualdad ante la ley
Colina	Igualdad ante la ley	La Constitución debe asegurar igualdad ante la ley
San Rosendo	Igualdad ante la ley	La Constitución debe asegurar una igualdad ante la ley
El Carmen	Igualdad ante la ley	La Constitución debe asegurar igualdad ante la ley
Providencia	Igualdad ante la ley	La Constitución debe asegurar igualdad ante la ley
Huechuraba	Igualdad ante la ley	La Constitución debe asegurar igualdad ante la ley
La Reina	Igualdad ante la ley	La Constitución debe garantizar una igualdad ante la ley
Osorno	Igualdad ante la ley	La Constitución debe garantizar una igualdad ante la ley
Pelluhue	Igualdad ante la ley	La Constitución debe asegurar igualdad ante la ley
La Pintana	Igualdad ante la ley	La Constitución debe asegurar igualdad ante la ley
Concón	Igualdad ante la ley	la igualdad ante la ley es Principio básico de una democracia
Diego de Almagro	Igualdad ante la ley	La Constitución debe asegurar igualdad ante la ley
Valparaíso	Igualdad ante la ley	La Constitución debe asegurar igualdad ante la ley
Valparaíso	Igualdad ante la ley	La Constitución debe asegurar igualdad ante la ley
Macul	Igualdad ante la ley	La Constitución debe asegurar una igualdad ante la ley, sin discriminar según status socioeconómico
Cauquenes	Igualdad ante la ley	La Constitución debe asegurar igualdad ante la ley
Providencia	Igualdad ante la ley	La Constitución debe asegurar igualdad ante la ley
Vitacura	Igualdad ante la ley	La Constitución debe establecer el derecho a una igualdad ante la ley
Melipilla	Igualdad ante la ley	La Constitución debe asegurar igualdad ante la ley
Iquique	Igualdad ante la ley	La Constitución debe asegurar igualdad ante la ley
Huara	Igualdad ante la ley	La Constitución debe asegurar igualdad ante la ley
Coyhaique	Igualdad ante la ley	La Constitución debe asegurar igualdad ante la ley
Santo Domingo	Igualdad ante la ley	La Constitución debe asegurar igualdad ante la ley
Peñalolén	Igualdad ante la ley	La Constitución debe establecer una igualdad de derechos para todos
Copiapó	Igualdad ante la ley	La Constitución debe asegurar igualdad ante la ley
Talca	Igualdad ante la ley	La Constitución debe asegurar igualdad ante la ley
Vitacura	Igualdad ante la ley	La Constitución debe asegurar igualdad ante la ley
Temuco	Igualdad ante la ley	La Constitución debe establecer el derecho a una defensa ante tribunales
Santiago	Igualdad ante la ley	La Constitución debe asegurar igualdad ante la ley
Puente Alto	Igualdad ante la ley	La Constitución debe asegurar igualdad ante la ley
Independencia	Igualdad ante la ley	La Constitución debe asegurar igualdad ante la ley
Coquimbo	Igualdad ante la ley	La Constitución debe asegurar igualdad ante la ley
Viña del Mar	Igualdad ante la ley	La Constitución debe asegurar igualdad ante la ley
Valparaíso	Igualdad ante la ley	La Constitución debe asegurar igualdad ante la ley
Cauquenes	Igualdad ante la ley	La Constitución debe asegurar igualdad ante la ley
Natales	Igualdad ante la ley	Todos deben comparecer ante las mismas normas jurídicas
Viña del Mar	Igualdad ante la ley	La Constitución debe establecer el derecho a la igualdad en derechos y deberes
Temuco	Igualdad ante la ley	La Constitución debe asegurar igualdad ante la ley
Lanco	Igualdad ante la ley	La Constitución debe asegurar igualdad ante la ley
Temuco	Igualdad ante la ley	La Constitución debe asegurar igualdad ante la ley
Puerto Varas	Igualdad ante la ley	La Constitución debe establecer el derecho a que todos sean tratados por igual
La Reina	Igualdad ante la ley	El Estado debiera fomentar el conocimiento de los derechos por parte de los ciudadanos
Santiago	Igualdad ante la ley	La Constitución debe establecer el derecho a la igualdad de trato
Licantén	Igualdad ante la ley	La Constitución debe ser igual para todos
Quilpué	Igualdad ante la ley	La Constitución debe garantizar que las leyes se apliquen sin discriminación
Valparaíso	Igualdad ante la ley	La Constitución debe asegurar igualdad ante la ley
La Florida	Igualdad ante la ley	La Constitución debe asegurar igualdad ante la ley
Santiago	Igualdad ante la ley	La Constitución debe asegurar igualdad ante la ley
Valparaíso	Igualdad ante la ley	La Constitución debe asegurar igualdad ante la ley
Mejillones	Igualdad ante la ley	La Constitución debe establecer el derecho a un trato justo frente a la justicia
La Reina	Igualdad ante la ley	La Constitución debe asegurar una igualdad de derechos para todos los ciudadanos
Talca	Igualdad ante la ley	La Constitución debe asegurar igualdad ante la ley
Parral	Igualdad ante la ley	Es importante que todos seamos iguales ante la ley terminando con los privilegios de los poderosos de nuestro país
San Miguel	Igualdad ante la ley	La Constitución debe establecer el derecho a la no discriminación
Santiago	Igualdad ante la ley	La Constitución debe asegurar igualdad ante la ley
Maipú	Igualdad ante la ley	La Constitución debe asegurar igualdad ante la ley
Diego de Almagro	Igualdad ante la ley	La Constitución debe asegurar igualdad ante la ley
El Tabo	Igualdad ante la ley	La Constitución debe asegurar igualdad ante la ley
Chillán	Igualdad ante la ley	La Constitución debe asegurar igualdad ante la ley
Coyhaique	Igualdad ante la ley	La Constitución debe asegurar igualdad ante la ley
Santa Cruz	Igualdad ante la ley	La Constitución debe establecer el derecho a igualdad de oportunidades
Purranque	Igualdad ante la ley	La Constitución debe asegurar igualdad ante la ley
Ñuñoa	Igualdad ante la ley	la igualdad ante la ley debe ser igualitario para todos los ciudadanos independiente a su condición política, económica u otras.
Puyehue	Igualdad ante la ley	La Constitución debe establecer el derecho a la no discriminación
Punta Arenas	Igualdad ante la ley	La Constitución debe asegurar igualdad ante la ley
Viña del Mar	Igualdad ante la ley	La Constitución debe asegurar igualdad ante la ley
Graneros	Igualdad ante la ley	La Constitución debe asegurar igualdad ante la ley
Las Condes	Igualdad ante la ley	debe haber la igualdad ante la ley Porque nos referimos al concepto “igualdad” de una manera más operativa.
Macul	Igualdad ante la ley	La Constitución debe asegurar igualdad ante la ley
Osorno	Igualdad ante la ley	La Constitución debe asegurar igualdad ante la ley
Las Condes	Igualdad ante la ley	La Constitución debe ser transversal a todos los ciudadanos
Las Condes	Igualdad ante la ley	La Constitución debe asegurar igualdad ante la ley
Vicuña	Igualdad ante la ley	La Constitución debe asegurar igualdad ante la ley
Arica	Igualdad ante la ley	La Constitución debe asegurar igualdad ante la ley
Concepción	Igualdad ante la ley	El Estado debe considerar a cada ciudadano/a por igual
Aysén	Igualdad ante la ley	La Constitución debe asegurar igualdad ante la ley
Copiapó	Igualdad ante la ley	Cada persona debe ser juzgada de acuerdo a sus actos y no de acuerdo a su posición, condición política, económica, social o cultural
Concón	Igualdad ante la ley	La Constitución debe asegurar igualdad ante la ley
Rancagua	Igualdad ante la ley	La Constitución debe asegurar igualdad ante la ley
Llanquihue	Igualdad ante la ley	La Constitución debe asegurar igualdad ante la ley
Paredones	Igualdad ante la ley	La Constitución debe asegurar igualdad ante la ley
Valdivia	Igualdad ante la ley	La Constitución debe asegurar igualdad ante la ley
Pichilemu	Igualdad ante la ley	La Constitución debe asegurar igualdad ante la ley
Antofagasta	Igualdad ante la ley	La Constitución debe asegurar la igualdad
Quinta Normal	Igualdad ante la ley	La Constitución debe asegurar igualdad ante la ley
Temuco	Igualdad ante la ley	Es fundamental que todos sean tratados de igual forma ante la ley
Canela	Igualdad ante la ley	La Constitución debe asegurar igualdad ante la ley
Ñuñoa	Igualdad ante la ley	La Constitución debe asegurar igualdad ante la ley
Vicuña	Igualdad ante la ley	La Constitución debe asegurar una igualdad ante la ley
La Serena	Igualdad ante la ley	La Constitución debe asegurar igualdad ante la ley
Osorno	Igualdad ante la ley	La Constitución debe asegurar igualdad ante la ley
Punta Arenas	Igualdad ante la ley	La Constitución debe asegurar igualdad ante la ley
Linares	Igualdad ante la ley	La Constitución debe asegurar igualdad ante la ley
Valparaíso	Igualdad ante la ley	La Constitución debe asegurar igualdad ante la ley
Peñalolén	Igualdad ante la ley	La Constitución debe asegurar igualdad ante la ley
Coyhaique	Igualdad ante la ley	La Constitución debe establecer el derecho a un trato equitativo
Arica	Igualdad ante la ley	La Constitución debe establecer el derecho a la no discriminación
Providencia	Igualdad ante la ley	El Estado de Derecho reconoce que todos los ciudadanos somos iguales ante la ley, sin privilegios arbitrarios
Providencia	Igualdad ante la ley	La Constitución debe asegurar igualdad ante la ley
Puente Alto	Igualdad ante la ley	La Constitución debe establecer una igualdad de derechos para todos
Providencia	Igualdad ante la ley	La Constitución asegura que no hay múltiples categorías de ciudadanos, lo que promueve una sociedad pacífica.
Las Condes	Igualdad ante la ley	La Constitución debe asegurar igualdad ante la ley
Talcahuano	Igualdad ante la ley	La Constitución debe asegurar igualdad ante la ley
Renca	Igualdad ante la ley	La Constitución debe asegurar igualdad ante la ley
Placilla	Igualdad ante la ley	La Constitución debe asegurar igualdad ante la ley
Estación Central	Igualdad ante la ley	La Constitución debe asegurar igualdad ante la ley
Santiago	Igualdad ante la ley	La Constitución debe asegurar igualdad ante la ley
Renca	Igualdad ante la ley	La Constitución debe asegurar igualdad ante la ley
Coronel	Igualdad ante la ley	La Constitución debe asegurar igualdad ante la ley
Providencia	Igualdad ante la ley	La Constitución debe asegurar igualdad ante la ley
Las Condes	Igualdad ante la ley	La Constitución debe asegurar una igualdad de derechos
Huechuraba	Igualdad ante la ley	La Constitución debe asegurar igualdad ante la ley
Santiago	Igualdad ante la ley	La Constitución debe asegurar igualdad de derechos
Arica	Igualdad ante la ley	La Constitución debe asegurar igualdad ante la ley
Viña del Mar	Igualdad ante la ley	La Constitución debe asegurar igualdad ante la ley
La Unión	Igualdad ante la ley	La Constitución debe establecer una igualdad de derechos
La Florida	Igualdad ante la ley	la constitución debe asegurar que la defensa de los derechos sea igual para todas las personas de nuestro país
Cerrillos	Igualdad ante la ley	debe haber una ley pareja para todos
Maipú	Igualdad ante la ley	debe haber ley igual para todos sin importar la condición social
La Pintana	Igualdad ante la ley	todos debemos tener igualdad ante la ley, sin desmerecer genero o estatus economico
Puerto Montt	Igualdad ante la ley	la igualdad ante la ley debe ser no sólo al momento de ser juzgados sino que al momento de crearlas y redactarlas
Cauquenes	Igualdad ante la ley	todos deben ser iguales ante la ley, sin privilegios para nadie
Viña del Mar	Igualdad ante la ley	la igualdad ante la ley no debe ser un discurso sino un hecho
Pedro Aguirre Cerda	Igualdad ante la ley	no deben poder continuar existiendo diferencias, privilegios ni ningún tipo de excepción en el minuto que se aplica la ley
San Bernardo	Igualdad ante la ley	la igualdad ante la ley debe ser igualdad entre clases sociales y de comunidades indígenas
Santiago	Igualdad ante la ley	en la igualdad ante la ley debemos ser todos iguales
Puerto Montt	Igualdad ante la ley	se debe garantizar que todos los seres humanos somos iguales, sin privilegios ni prerrogativas
Machalí	Igualdad ante la ley	se debe garantizar que todos somos iguales ante la ley, y que que no sea condicionada por las diferencias socioeconómicas o físicas
Coyhaique	Igualdad ante la ley	todas y todos debemos ser iguales ante la ley
Iquique	Igualdad ante la ley	no debe existir ninguna norma jurídica que permita la existencia ya sea de diferencias o privilegios de clase sociales o grupos con privilegios en la sociedad
Las Condes	Igualdad ante la ley	todos los ciudadanos debemos ser tratados igual
Arica	Igualdad ante la ley	se debe garantizar la igualdad ante la ley, pero ésta no debe ser solo formal sino también material
Monte Patria	Igualdad ante la ley	todos debemos ser tratados de la misma manera
Santiago	Igualdad ante la ley	no se puede permitir que existan ciudadanos especiales ante la ley
Temuco	Igualdad ante la ley	la ley debe ser aplicada de forma correcta a cualquier individuo independiente de cualquier factor que pudiese alterar esto
Puerto Montt	Igualdad ante la ley	se debe garantizar que todos sean considerados igualmente en la creación y ejecución de la ley
Curicó	Igualdad ante la ley	la ley debe tratarnos a todos por igual
Valdivia	Igualdad ante la ley	la igualdad ante la ley debe ser sin discriminación de género, clase social, religión o política
San Felipe	Igualdad ante la ley	debemos ser, actuar y tener los mismos derechos y deberes frente a la ley, sin importar clase social ni credo religioso
Bulnes	Igualdad ante la ley	las leyes deben ser aplicadas sin diferencias sociales ni influencias políticas siendo otorgadas penas de cárcel a menores de edad o ingresarlos a escuelas militares.
Angol	Igualdad ante la ley	se debe modificar las interpretaciones de las leyes que solo benefician a ciertas personas
Peñalolén	Igualdad ante la ley	debemos tener igualdad ante la ley independiente de mi origen social, raza, etnia o religión
Quilpué	Igualdad ante la ley	debe haber justicia igualitaria, no discriminatoria y sin beneficios por condición económica o política
Monte Patria	Igualdad ante la ley	las leyes y normas deben ser aplicadas y cumplidas independiente de su condición social, cultural, económica y política
Papudo	Igualdad ante la ley	todos debemos ser iguales ante la ley sin distinción de clase social
Los Ángeles	Igualdad ante la ley	la igualdad ante la ley debe estar siempre presente y potenciado
Ñuñoa	Igualdad ante la ley	todas las personas deben ser iguales ante la ley sin importar su condición
Concón	Igualdad ante la ley	debe haber una orientación diferente sobre la igualdad ante la ley y que se aplique más
Ñuñoa	Igualdad ante la ley	la igualdad ante la ley debe ser que todas las personas tengan el mismo trato ante la justicia
Maipú	Igualdad ante la ley	se debe garantizar los mecanismos que resguarden la igualdad de los ciudadanos ante la ley
La Reina	Igualdad ante la ley	no deben haber privilegiados ni individuos o grupos en situación de marginación frente a la ley
La Reina	Igualdad ante la ley	todos los ciudadanos deben tener un trato justo e igualitario, ya sea en el cumplimiento de sus obligaciones como en el respeto a sus derechos
Florida	Igualdad ante la ley	todos los ciudadanos deben ser iguales ante la ley, y tener derechos a ella frente a las injusticias
Santiago	Igualdad ante la ley	la igualdad ante la ley debe ser que se eliminen los tribunales militares y eclesiásticos, y que el dinero no sea un factor decisivo al momento de enfrentarse a los procesos judiciales
Melipilla	Igualdad ante la ley	la igualdad ante la ley debe ser sin privilegios
La Florida	Igualdad ante la ley	todos los chilenos debemos ser iguales ante la ley independientemente de nuestro origen social, racial o cargo público que desempeñemos
Macul	Igualdad ante la ley	debe haber transparencia y trato justo
Los Muermos	Igualdad ante la ley	la justicia debe aplicarse por igual a todas las personas, sin distinguir raza, credo, sector político o cualquier otra distinción
Macul	Igualdad ante la ley	todo ciudadano debe crecer y desarrollarse con igualdad ante la ley
Las Condes	Igualdad ante la ley	debe estar siempre presente el evitar todo tipo de discriminación
Las Condes	Igualdad ante la ley	todas las personas deben tener el mismo tratamiento en los sistemas judiciales
San José de Maipo	Igualdad ante la ley	no debe existir ningún tipo de discriminación frente a la ley, ni privilegios según la situación socio económico, político e ideológica
San Bernardo	Igualdad ante la ley	ricos y pobres deben ser iguales ante la ley en juicios y condenas
Chillán	Igualdad ante la ley	la igualdad ante la ley debe ser tener los mismos derechos y beneficios, y que no sean diferentes al pertenecer a una clase social
Machalí	Igualdad ante la ley	todos debemos respetar las normas y leyes, y ser tratados frente a la justicia de un modo equitativo
Las Condes	Igualdad ante la ley	todos deben estar sometidos a la misma ley, desde las autoridades hasta los ciudadanos
Chiguayante	Igualdad ante la ley	la igualdad ante la ley debe estar garantizada en todo ámbito
Las Condes	Igualdad ante la ley	la igualdad ante la ley debe ser incluyendo a los pueblos originarios, a los homosexuales, a los inmigrantes y a todas las minorías
San Javier	Igualdad ante la ley	la justicia no debe decidir en base a las clases sociales de los ciudadanos
Lo Barnechea	Igualdad ante la ley	debe haber igualdad ante la ley aunque sean personas con diferencias económicas, o de raza, sexo, color, étnica, religiosa o clase social
Concepción	Igualdad ante la ley	todos debemos ser juzgados de igual forma, sin importar la clase social o rango ocupacional
Lo Prado	Igualdad ante la ley	debe haber protección judicial y acceso a la justicia, igualdad ante los cargos públicos
Graneros	Igualdad ante la ley	debe haber trato igualitario ante la justicia sin importar la condición social
Recoleta	Igualdad ante la ley	todos los seres humanos deben ser iguales ante la ley, sin que existan privilegios ni prerrogativas de ningún tipo
Recoleta	Igualdad ante la ley	se debe romper de una vez la desigualdad que provoca el estatus social, puesto de trabajo y otros factores en relación a la justicia
Concepción	Igualdad ante la ley	La igualdad ante la ley es para todas las instituciones y personas, incluidas las fuerzas armadas, instituciones religiosas y ANFP
Tocopilla	Igualdad ante la ley	La igualdad ante la ley es ser iguales en las mismas condiciones y tener un juicio donde ninguno tenga ventaja sobre el otro
Talcahuano	Igualdad ante la ley	El Estado debe garantizar la distribución igualitaria de la ley para todo los ciudadanos
Puente Alto	Igualdad ante la ley	la igualdad ante la ley es un principio esencial en democracia
Las Condes	Igualdad ante la ley	La igualdad ante la ley es ser tratados como iguales ante la ley
Viña del Mar	Igualdad ante la ley	debe haber igualdad ante la ley porque es un derecho que se transgrede, pues la condición social del individuo afecta la igualdad ante la ley
Punta Arenas	Igualdad ante la ley	La igualdad ante la ley es que el poder económico y político no se impongan en la justicia
Puente Alto	Igualdad ante la ley	la igualdad ante la ley es un principio esencial en la democracia
Temuco	Igualdad ante la ley	No pueden haber desigualdades entre personas, pues todas poseen dignidad por su condición de ser humano
Vilcún	Igualdad ante la ley	la igualdad ante la ley es que todo ciudadano tenga igualdad de trato ante la ley, independiente del nivel social
Coquimbo	Igualdad ante la ley	La igualdad ante la ley es algo que frustra a la sociedad actual
Paredones	Igualdad ante la ley	La igualdad ante la ley es que la justicia se aplique de forma transparente y no por más plata
La Serena	Igualdad ante la ley	La igualdad ante la ley es fundamental considerando que es principio jurídico que parte del reconocimiento de la persona como criatura dotada de unas cualidades esenciales
Providencia	Igualdad ante la ley	La igualdad ante la ley es independiente del origen, forma de pensar, etnia o preferencia sexual
Ñuñoa	Igualdad ante la ley	La igualdad ante la ley es que cada persona sea juzgada ante la ley y por la autoridad de la misma manera
La Granja	Igualdad ante la ley	La igualdad ante la ley es algo propio del ser humano ante cualquier problema
La Pintana	Igualdad ante la ley	La igualdad ante la ley es que todas las personas sin importar su procedencia tengan las mismas condiciones
Quellón	Igualdad ante la ley	La igualdad ante la ley es derecho de todos los nacidos en el país
Cañete	Igualdad ante la ley	La igualdad ante la ley es que la ley sea igual para todos
Valparaíso	Igualdad ante la ley	La igualdad ante la ley es desde el más humilde al más poderoso
Temuco	Igualdad ante la ley	La igualdad ante la ley es que no existan privilegios ante la ley
Puente Alto	Igualdad ante la ley	Cada persona es libre de expresar sus ideas y creencias, así como también los medios de comunicación
Quilpué	Igualdad ante la ley	la igualdad ante la ley es fundamental
Linares	Igualdad ante la ley	La igualdad ante la ley es que no haya privilegio solo para las personas que tienen poder
Curicó	Igualdad ante la ley	La igualdad ante la ley es que la justicia no puede ser aplicada de diversa forma segun la categoria social de las personas
La Reina	Igualdad ante la ley	La igualdad ante la ley es evitar privilegios y abusos de poder
Rancagua	Igualdad ante la ley	todos los demás derechos nacen de la igualdad ante la ley
La Florida	Igualdad ante la ley	La igualdad ante la ley es que las leyes sean aplicadas de la misma forma para ricos y pobres
Recoleta	Igualdad ante la ley	Es fundamental garantizar que todos puedan tener los mismos derechos
Talca	Igualdad ante la ley	La igualdad ante la ley considera la necesidad de acceder e la ley en igualdad de condiciones, de tener juicio justo y ser medidos bajo los mismos parámetros
Santiago	Igualdad ante la ley	todos somos iguales, independiente de la condición socio-económica, raza, sexo, estirpe o religión
Puente Alto	Igualdad ante la ley	Igualdad ante la ley es mismo trato
Tocopilla	Igualdad ante la ley	Igualdad ante la ley es un juicio justo libre de presiones
La Pintana	Igualdad ante la ley	La igualda ante la ley es el derecho a que todos sean juzgados y castigados de igual forma por el mismo delito
Nancagua	Igualdad ante la ley	La ley pareja no es dura
Puente Alto	Igualdad ante la ley	La igualdad ante la ley es que el estado no reconozca diferencias entre hombres y mujeres ante la ley
El Carmen	Igualdad ante la ley	La igualdad ante la ley es que todos seamos iguales ante la ley y juzgados de la misma manera sin importar nuestro circulo social o influencias
Los Andes	Igualdad ante la ley	La igualdad ante la ley es ley igual para todos, sin importar condición sexual, económica y social
Las Condes	Igualdad ante la ley	todas las personas son iguales ante la ley
Valparaíso	Igualdad ante la ley	Es indispensable que la ley no haga distinciones dado que todos nacemos iguales
Viña del Mar	Igualdad ante la ley	La igualdad ante la ley consagra el sentido de justicia y protege a toda persona en igualdad de condiciones frente a los abusos de poder de cualquier otra persona
Las Condes	Igualdad ante la ley	todos los ciudadanos somos iguales, independientemente del origen, etnia, nivel educacional, grupo socio-económico y cargo
Machalí	Igualdad ante la ley	La igualdad ante la ley se representa en la igualdad de género, de condición sexual, de nivel sociocultural
Valdivia	Igualdad ante la ley	La igualdad ante la ley es que todas las personas sean juzgadas de la misma forma, sin privilegios ni excepciones
Viña del Mar	Igualdad ante la ley	La igualdad ante la ley es que seamos tratados con la misma dignidad C
Iquique	Igualdad ante la ley	Deben contemplarse las mismas normas jurídicas o leyes para todas las personas que se encuentren en análoga, igual o similar situación
Vallenar	Igualdad ante la ley	la igualdad ante la ley es que todos y todas seamos iguales, con igualdad de sueldos entre hombres y mujeres
Vitacura	Igualdad ante la ley	todos somos iguales ante la ley
Calama	Igualdad ante la ley	Hombres y mujeres tienen las mismas capacidades
La Serena	Igualdad ante la ley	Un acceso equitativo a la ley permite un mayor nivel nivel de transparencia para todas las personas
Yumbel	Igualdad ante la ley	La igualdad ante la ley es que la justicia no sea más dura con nosotros por el hecho de ser pobres
Copiapó	Igualdad ante la ley	Todas las personas son iguales ante la ley y el Estado es responsable de que se aplique en forma igualitaria
El Carmen	Igualdad ante la ley	La igualdad ante la ley es que todos obtengan los mismos beneficios y condenas judiciales, sin importar el origen y/o clase social
Maipú	Igualdad ante la ley	Se debe cambiar el código penal para que la ley sea aplicable sin importar la relevancia o el dinero que se tenga
Osorno	Igualdad ante la ley	La igualdad ante la ley es que todos los ciudadanos e instituciones sean iguales ante la ley, sin sistema de justicia distintos
Iquique	Igualdad ante la ley	La igualdad ante la ley es que existan las mismas condiciones para todos los chilenos ante la ley y no generar ciudadanos de distintas categorías
Puente Alto	Igualdad ante la ley	La igualdad ante la ley garantiza el mismo trato ante la ley
La Reina	Igualdad ante la ley	La igualdad ante la ley es que todos tengan igualdad ante la ley sin privilegios de clase, cargo, o responsabilidad pública
Rancagua	Igualdad ante la ley	La igualdad ante la ley es ley justa para todas las clases sociales, que todos sean juzgados de igual forma
Las Condes	Igualdad ante la ley	La igualdad ante la ley es que no exista grupo ni persona privilegiada, que nadie sea juzgado arbitrariamente
Coyhaique	Igualdad ante la ley	La igualdad ante la ley es que la ley se aplica a todos por igual con un mismo trato
Puente Alto	Igualdad ante la ley	el derecho a la vida es fundamental que este derecho siga consagrado en la constitución
Las Condes	Igualdad ante la ley	todos somos iguales ante la ley
Cauquenes	Igualdad ante la ley	La igualdad ante la ley es el derecho de ser tratados en igualdad de condiciones ante la ley, sin diferencias por su condición social
Puente Alto	Igualdad ante la ley	todos tenemos derecho a tener justicia sin que exista desigualdad por algún estatus social
Curicó	A huelga	debe existir huelga efectiva, sin reemplazo para que el trabajador presione al empleador
La Florida	A la identidad cultural	el estado debe garantizar el respeto y el valor de cada identidad cultural, entregando herramientas para el ejercicio pleno de su cultura, debiendo reconocerse, en el caso de los pueblos originarios, su autonomía, autogestión y autodeterminación, pues todas las personas tienen el derecho a profesar su identidad cultural libremente
Linares	A la seguridad social	un sistema de previsión debe pasar a manos del Estado y ser justo, donde los recursos sean bien distribuidos, y aseguren la dignidad en la época de jubilación, sin hacer distinción entre civiles y uniformados.
Las Condes	A sindicalizarse y a la negociación colectiva	se debe promover, ya que mucha gente no se sindicaliza por temor, siendo fundamental para la sociedad.
Valparaíso	Igualdad ante la ley	debe ser igual para todos
Rancagua	Igualdad ante la ley	debe ser igualitaria para todos
Santiago	Igualdad ante la ley	debe ser igual para todos, sin importar su credo
Curicó	Igualdad ante la ley	debe ser igual para todos sin importan condición de género, rango
La Florida	Igualdad ante la ley	debe haber igualdad para todos
Huechuraba	Igualdad ante la ley	la igualdad ante la ley debe ser sin privilegios para ningún ciudadano
Curicó	Igualdad ante la ley	se debe terminar con la sensación de que el dinero influye en la justicia
La Pintana	Igualdad ante la ley	la igualdad ante la ley debe funcionar de forma horizontal
Chile Chico	Igualdad ante la ley	la ley debe ser justa ante los procesos legales, sin importar ni permitir que el dinero sea el principal protagonista, donde, lamentablemente, hoy quien tiene plata tiene justicia, mientras el pobre es vulnerado.
Malloa	Igualdad ante la ley	debe haber un trato igualitario ante la ley
Concepción	Igualdad ante la ley	Se debe considerar igualdad en las sanciones y procesos
Lanco	Igualdad ante la ley	no deben existir diferencias por su condición económica u otros privilegios
Antofagasta	Igualdad ante la ley	Todos debemos ser juzgados bajo las mismas leyes.
San Miguel	Igualdad ante la ley	debe haber igualdad
Pudahuel	Igualdad ante la ley	debe haber igualdad
Las Condes	Igualdad ante la ley	deben ser los mismos derechos independiente de su condición social y economica
Viña del Mar	Igualdad ante la ley	no debe existir diferencia entre ricos y pobres
Lampa	Igualdad ante la ley	necesitamos un pais que no realice diferencias entre humildes y poderosos ante la justicia
Chillán Viejo	Igualdad ante la ley	Todos debemos tener el derecho de que se nos trate de la misma forma sin importar sexo,raza, condición social.
Pemuco	Igualdad ante la ley	todos somos iguales ante la ley sin distinción de clases, raza u otro
Concepción	Igualdad ante la ley	la igualdad ante la ley debe ser sin discriminación de ninguna naturaleza
Renca	Igualdad ante la ley	la ley debe juzgar independiente del nivel socioeconómico, cargo o trabajo, para que toda persona sea imputable ante la ley.
San Javier	Igualdad ante la ley	todos tenemos derecho a ser juzgados igual ante la ley, sin importar que algunos sean pobres o ricos
Victoria	Igualdad ante la ley	es fundamental que cada ciudadano/a sea juzgado/a bajo los mismos criterios, que no exista ni justicia ni cárceles diferenciadas para ricos y para pobres
Pinto	Igualdad ante la ley	todos los ciudadanos deben tener los mismos derechos ante ley
Peñalolén	Igualdad ante la ley	se debe aplicar con rigor
Calama	Igualdad ante la ley	Ningún órgano público o político debe establecer distinciones privilegiadas hacia ciertas personas o grupos sociales, independientes de su condición, siendo las normas o leyes igualitarias para todos.
Villarrica	Igualdad ante la ley	debe ser imparcial
Arica	Igualdad ante la ley	la igualdad ante la ley debe permitir que todos los ciudadanos tengan el mismo trato
Puente Alto	Igualdad ante la ley	debemos ser todos iguales independiente de nuestras condiciones
Ancud	Igualdad ante la ley	se debe resguardar un trato igualitario de todos ante la ley ya que ello constituye un principio fundamental de justicia
La Reina	Igualdad ante la ley	se debe tener las mismas posibilidades ante la ley
Valparaíso	Igualdad ante la ley	se debe juzgar con un proceso justo, sin importar clase social, raza, credo, etc
Punta Arenas	Igualdad ante la ley	La ley no debe poder efectuar diferencias arbitrarias.
La Cisterna	Igualdad ante la ley	en los procesos no deben existir privilegios con entrega de las herramientas para una defensa justa.
Temuco	Igualdad ante la ley	las leyes no deben ser solo para los poderosos y quienes tienen mayores recursos.
Osorno	Igualdad ante la ley	las normas no deben privilegiar a unos en perjuicio de otros pues todas las personas somos libres e iguales, en dignidad y derechos
San José de Maipo	Igualdad ante la ley	se debe garantizar que los tribunales den garantías a todos sus ciudadanos por igual, independiente de la posición social, económica, educacional, etc., en la aplicación de la ley.
Castro	Igualdad ante la ley	todos debemos tener una justicia justa ante situaciones adversas, ya sea para políticos o personas adineradas de nuestro país.
Temuco	Igualdad ante la ley	la igualdad ante la ley debe propiciar el desarrollo de los mismos derechos de los chilenos ante la ley
Pudahuel	Igualdad ante la ley	Todo ciudadano reconocido en Chile debe tener igualdad ante la ley ya sea político o social.
Las Condes	Igualdad ante la ley	debe haber igualdad ante la ley respetando necesidades y potencialidades de las personas
Iquique	Igualdad ante la ley	la igualdad ante la ley debe estar garantizada en la constitución
La Reina	Igualdad ante la ley	la ley debe ser pareja, sin discriminación
Recoleta	Igualdad ante la ley	Todos los ciudadanos debemos ser tratados como igual ante la ley, sin importar condición, socio económica, etnia, partidos políticos, cargos públicos etc.
Las Condes	Igualdad ante la ley	Todos deben ser tratados Por igual.
Coquimbo	Igualdad ante la ley	No debe existir ningún trato especial ni concesiones a personas en particular.
Cañete	Igualdad ante la ley	debe ser ser aplicada sin discriminacion de clases sociales
Independencia	Igualdad ante la ley	la igualdad ante la ley no debe hacer discriminaciones de ningún tipo
Cabrero	Igualdad ante la ley	debe haber igualdad ante la ley, sin importar la clase social
Monte Patria	Igualdad ante la ley	los recursos con que cuenta el ciudadano no debe ser el factor que influye en la aplicación de la justicia.
Ovalle	Igualdad ante la ley	no deben existir cuidadanos de primera y segunda categoria
Lo Prado	Igualdad ante la ley	todos los chilenos debemos acatar la ley sin importar el origen
San Antonio	Igualdad ante la ley	debe ser independiente de la situación socioeconomica
Santiago	Igualdad ante la ley	se debe garantizar que no exista discriminación arbitraria ni privilegios en el acceso a la ley dado que todos los sujetos tenemos el mismo estatus moral.
La Florida	Igualdad ante la ley	la igualdad ante la ley garantiza el derecho de los ciudadanos a un igual trato de la justicia y no como que la aplicación de la ley se ocupa mas de el status social del acusado que del delito cometido.
Coronel	Igualdad ante la ley	debe haber igualdad de género, clase social y orientación sexual
Recoleta	Igualdad ante la ley	todos debemos ser tratados por igualdad de condición ante la ley sin importar la condición económica o social
Monte Patria	Igualdad ante la ley	La ley beneficia a los ricos y a los políticos
Providencia	Igualdad ante la ley	Todos debemos ser iguales ante la ley
Santiago	Igualdad ante la ley	es un derecho nos permite un trato y acceso igualitario
Chillán	Igualdad ante la ley	Es un derecho que proporciona al ser humano la posibilidad de responder por sus actos sin temor a ser discriminado
Viña del Mar	Igualdad ante la ley	debe haber Igualdad de derechos, sin discriminación, sin diferenciaciones de clases sociales.
Quinta Normal	Igualdad ante la ley	La igualdad ante la ley implica que toda persona es igual ante la ley
San Javier	Igualdad ante la ley	debemos Ser tratados con dignidad, teniendo los mismos derechos por ser personas, sin dar mayor importancia a algunos por sobre otros.
Romeral	Igualdad ante la ley	la justicia
Iquique	Igualdad ante la ley	La igualdad ante la ley permite fortalecer la diversidad cultural, de genero, etc.
Colina	Igualdad ante la ley	debemos ser iguales ante la ley de manera equitativa
Los Ángeles	Igualdad ante la ley	la ley no debe dar opción a interpretaciones que generen privilegios de uno por sobre otro ciudadano.
Rancagua	Igualdad ante la ley	La igualdad ante la ley es un principio fundamental
Puente Alto	Igualdad ante la ley	La igualdad ante la ley garantiza el mismo trato ante la ley
Constitución	Igualdad ante la ley	Igualdad ante la ley es evitar diferencias y ser tratados con igualdad
Arica	Igualdad ante la ley	La igualdad ante la ley implica que todos sean iguales ante la ley
Colina	Igualdad ante la ley	es un derecho fundamental
Curicó	Igualdad ante la ley	las personas deben contar con las garantías de justa defensa ante la misma
Providencia	Igualdad ante la ley	es un valor fundamental
La Serena	Igualdad ante la ley	La igualdad ante la ley implica que todos los seres humanos somos iguales ante la ley
Llanquihue	Igualdad ante la ley	se debe hacer efectivo que todas las ciudadanos (as) somos iguales ante la ley.
Santiago	Igualdad ante la ley	Cada ciudadano debe ser juzgado bajo las mismas condiciones, no abreviando los juicios o dejando de juzgar a familiares de políticos. esto es inaceptable
Los Vilos	Igualdad ante la ley	Al momento de hacer efectivas las penas no debe existir ningún tipo de diferencia
Puente Alto	Igualdad ante la ley	Las reglas y leyes deben ser las mismas para todos
Valparaíso	Igualdad ante la ley	Se deben aplicar las leyes de forma igualitaria a todos los ciudadanos, en deberes y derechos, sin arbitrariedades
Ñuñoa	Igualdad ante la ley	El estado debe garantizar el derecho de igualdad ante la ley para todos los ciudadanos del país, independiente de su condición social, origen, genero, religión o cualquiera otra índole, sin privilegios ni garantías.
Osorno	Igualdad ante la ley	Las normas no deben privilegiar a unos en perjuicio de otros, ya que todos somos iguales y libres
Ñuñoa	Igualdad ante la ley	El Estado debe asegurar protección a las minorías
Pudahuel	Igualdad ante la ley	Todos deben ser tratados igual, sin importar la condición social.
Los Andes	Igualdad ante la ley	Se debe aplicar la ley para todas las clases sociales, sin excepción
Pelluhue	Igualdad ante la ley	El rico debe pagar lo mismo que el pobre
Puerto Montt	Igualdad ante la ley	Todos deben ser igual ante la ley
Cauquenes	Igualdad ante la ley	La ley debe ser aplicada a todos, sin hacer distinciones sociales, económicas o de poder, ya que nadie está por sobre esta
Puente Alto	Igualdad ante la ley	Se debe garantizar el mismo trato ante la ley
Temuco	Igualdad ante la ley	debe ser para todos iguales
San Miguel	Igualdad ante la ley	debe haber igualdad en la administración de justicia para todas y todos los ciudadanos
Vitacura	Igualdad ante la ley	La ley no debe poder distinguir entre las personas para ejercerse
Viña del Mar	Igualdad ante la ley	No debe haber distinciones por poder económico y político.
Coquimbo	Igualdad ante la ley	Todos tenemos los mismos derechos y los mismos deberes.
La Calera	Igualdad ante la ley	se debe establecer un mecanismo que garantice igualdad
Osorno	Igualdad ante la ley	las normas no deben privilegiar a unos en perjuicio de otros pues todas las personas somos libres e iguales, en dignidad y derechos
Cauquenes	Igualdad ante la ley	se debe sustentar la próxima constitución
Pencahue	Igualdad ante la ley	Debe existir una fiscalización al actuar y proceder de los tribunales y jueces pues todos somos iguales y lo contrario es un delito
[truncated: 42,743 more rows]
